# Supplementary material for: Mutated axon guidance gene PLXNB2 sustains growth and invasiveness of stem cells isolated from cancers of unknown primary
Source: EMBO Mol Med. 2023 Feb 1;15(3):e16104. doi: 10.15252/emmm.202216104 (PMC9994481; doi:10.15252/emmm.202216104)
Supplement: Supplementary file 4 — Dataset EV1 [file EMMM-15-e16104-s002.xlsx]

## Sheet: LEGEND
Dataset EV1
Results of WES of 14 CUP samples (achieved in this study) were compared with analogous data found in TCGA database for 33 other tumor types, by MEGA-V bioinformatic algorithm (27). In each of the datasheets in the file are listed the KEGG pathway gene sets that are enriched in mutations in CUPs compared to a specific other tumor type (with statistical significance). Cancer type abbreviations: ACC…

## Sheet: ACC
gene.set	p.value	FDR
KEGG_GLYCINE_SERINE_AND_THREONINE_METABOLISM	1.28115614723736E-06	0.000119147521693
KEGG_BLADDER_CANCER	1.1431242560197E-06	0.000119147521693
KEGG_RNA_DEGRADATION	7.15018714419223E-06	0.000227006599415
KEGG_MAPK_SIGNALING_PATHWAY	5.40576412840278E-06	0.000227006599415
KEGG_PANCREATIC_CANCER	5.87093097121632E-06	0.000227006599415
KEGG_MELANOMA	8.54325911777901E-06	0.000227006599415
KEGG_ALLOGRAFT_REJECTION	8.13132833530247E-06	0.000227006599415
KEGG_TRYPTOPHAN_METABOLISM	3.35878752708593E-05	0.000353289225686
KEGG_N_GLYCAN_BIOSYNTHESIS	3.48855518026972E-05	0.000353289225686
KEGG_INOSITOL_PHOSPHATE_METABOLISM	2.3304968677887E-05	0.000353289225686
KEGG_LINOLEIC_ACID_METABOLISM	4.09028830843675E-05	0.000353289225686
KEGG_CALCIUM_SIGNALING_PATHWAY	3.55772668208628E-05	0.000353289225686
KEGG_HEDGEHOG_SIGNALING_PATHWAY	3.77219871980301E-05	0.000353289225686
KEGG_VEGF_SIGNALING_PATHWAY	1.84053426198167E-05	0.000353289225686
KEGG_HEMATOPOIETIC_CELL_LINEAGE	1.99623360566155E-05	0.000353289225686
KEGG_NEUROTROPHIN_SIGNALING_PATHWAY	4.17868976617353E-05	0.000353289225686
KEGG_TYPE_I_DIABETES_MELLITUS	3.48855518026972E-05	0.000353289225686
KEGG_AMYOTROPHIC_LATERAL_SCLEROSIS_ALS	3.93784838279974E-05	0.000353289225686
KEGG_PRION_DISEASES	2.39889833661658E-05	0.000353289225686
KEGG_NON_SMALL_CELL_LUNG_CANCER	2.72079468213622E-05	0.000353289225686
KEGG_GRAFT_VERSUS_HOST_DISEASE	4.09028830843675E-05	0.000353289225686
KEGG_VIRAL_MYOCARDITIS	1.94734849871715E-05	0.000353289225686
KEGG_UBIQUITIN_MEDIATED_PROTEOLYSIS	5.43333436575906E-05	0.00043939138784
KEGG_ABC_TRANSPORTERS	7.77242916593896E-05	0.000570485341002
KEGG_HUNTINGTONS_DISEASE	7.97452627207426E-05	0.000570485341002
KEGG_CHRONIC_MYELOID_LEUKEMIA	7.76734081608611E-05	0.000570485341002
KEGG_LONG_TERM_DEPRESSION	8.75047313932592E-05	0.00060281037182
KEGG_WNT_SIGNALING_PATHWAY	9.78582510858293E-05	0.000650058382213
KEGG_APOPTOSIS	0.000106803743852	0.000665346648284
KEGG_NOTCH_SIGNALING_PATHWAY	0.000108789284794	0.000665346648284
KEGG_AXON_GUIDANCE	0.000118045373083	0.000665346648284
KEGG_TASTE_TRANSDUCTION	0.000115671639131	0.000665346648284
KEGG_COLORECTAL_CANCER	0.000114845891797	0.000665346648284
KEGG_PHOSPHATIDYLINOSITOL_SIGNALING_SYSTEM	0.000128203357841	0.000701347781132
KEGG_REGULATION_OF_ACTIN_CYTOSKELETON	0.000147239620249	0.000782473410464
KEGG_P53_SIGNALING_PATHWAY	0.000163601574649	0.000842871880813
KEGG_MTOR_SIGNALING_PATHWAY	0.000167668062312	0.000842871880813
KEGG_TYPE_II_DIABETES_MELLITUS	0.000187366325128	0.000917108854574
KEGG_PATHWAYS_IN_CANCER	0.000199308606517	0.000950548738772
KEGG_PRIMARY_IMMUNODEFICIENCY	0.000204882128469	0.000952701897379
KEGG_FC_EPSILON_RI_SIGNALING_PATHWAY	0.000210011998494	0.000952737359023
KEGG_GLIOMA	0.000217471161434	0.000963086572066
KEGG_ENDOMETRIAL_CANCER	0.000261215497068	0.001129908894294
KEGG_CELL_ADHESION_MOLECULES_CAMS	0.000319787117028	0.001351827358346
KEGG_NATURAL_KILLER_CELL_MEDIATED_CYTOTOXICITY	0.000346632934537	0.001432749462752
KEGG_PYRIMIDINE_METABOLISM	0.000407214806684	0.001531595708802
KEGG_TYROSINE_METABOLISM	0.000402045339049	0.001531595708802
KEGG_CARDIAC_MUSCLE_CONTRACTION	0.000401939612047	0.001531595708802
KEGG_THYROID_CANCER	0.00041171927656	0.001531595708802
KEGG_SMALL_CELL_LUNG_CANCER	0.000389533780097	0.001531595708802
KEGG_CHEMOKINE_SIGNALING_PATHWAY	0.00047551114072	0.001734217101449
KEGG_RETINOL_METABOLISM	0.000489905546579	0.001752354455071
KEGG_METABOLISM_OF_XENOBIOTICS_BY_CYTOCHROME_P450	0.000501089732943	0.001758541326933
KEGG_INTESTINAL_IMMUNE_NETWORK_FOR_IGA_PRODUCTION	0.00057505256273	0.001980736604961
KEGG_VASOPRESSIN_REGULATED_WATER_REABSORPTION	0.000617733142755	0.002089061173681
KEGG_GNRH_SIGNALING_PATHWAY	0.000634491197398	0.002107417191357
KEGG_ERBB_SIGNALING_PATHWAY	0.000650138567999	0.002121504800838
KEGG_CITRATE_CYCLE_TCA_CYCLE	0.000714248081792	0.002237605623931
KEGG_NITROGEN_METABOLISM	0.000715999657386	0.002237605623931
KEGG_PROSTATE_CANCER	0.000721808265784	0.002237605623931
KEGG_LEISHMANIA_INFECTION	0.000739451666897	0.002254721476113
KEGG_LIMONENE_AND_PINENE_DEGRADATION	0.000780565019379	0.002341695058136
KEGG_INSULIN_SIGNALING_PATHWAY	0.000813452500078	0.002368743369385
KEGG_HYPERTROPHIC_CARDIOMYOPATHY_HCM	0.000815051481939	0.002368743369385
KEGG_DRUG_METABOLISM_CYTOCHROME_P450	0.000835652417893	0.00239125153428
KEGG_RIBOSOME	0.000852512388902	0.002402534914179
KEGG_GLYCOSYLPHOSPHATIDYLINOSITOL_GPI_ANCHOR_BIOSYNTHESIS	0.000875609914542	0.00243056308324
KEGG_LONG_TERM_POTENTIATION	0.000888592955163	0.00243056308324
KEGG_CELL_CYCLE	0.001023517972259	0.002719633469147
KEGG_DILATED_CARDIOMYOPATHY	0.001009601690707	0.002719633469147
KEGG_RENAL_CELL_CARCINOMA	0.001097689074691	0.002875636167501
KEGG_ENDOCYTOSIS	0.001204268238951	0.003111026283958
KEGG_PROGESTERONE_MEDIATED_OOCYTE_MATURATION	0.001276563456197	0.003217636652723
KEGG_AUTOIMMUNE_THYROID_DISEASE	0.001280135012373	0.003217636652723
KEGG_PROPANOATE_METABOLISM	0.001342310405658	0.003328929806032
KEGG_PYRUVATE_METABOLISM	0.001384609643714	0.003388649917511
KEGG_SPLICEOSOME	0.001595076820785	0.003848586723273
KEGG_OLFACTORY_TRANSDUCTION	0.001613923464598	0.003848586723273
KEGG_VASCULAR_SMOOTH_MUSCLE_CONTRACTION	0.001839765424989	0.004331599608202
KEGG_NEUROACTIVE_LIGAND_RECEPTOR_INTERACTION	0.001941783448686	0.004514646518195
KEGG_LYSINE_DEGRADATION	0.002193742966456	0.005037483848898
KEGG_FOCAL_ADHESION	0.002753246813486	0.006169926594077
KEGG_PARKINSONS_DISEASE	0.002736998440071	0.006169926594077
KEGG_BASAL_CELL_CARCINOMA	0.002835719121112	0.006279092339606
KEGG_GLYCOSPHINGOLIPID_BIOSYNTHESIS_GANGLIO_SERIES	0.002977575873784	0.006439873401439
KEGG_RIBOFLAVIN_METABOLISM	0.002977575873784	0.006439873401439
KEGG_BUTANOATE_METABOLISM	0.003053439343751	0.006448339448041
KEGG_COMPLEMENT_AND_COAGULATION_CASCADES	0.003120164249052	0.006448339448041
KEGG_B_CELL_RECEPTOR_SIGNALING_PATHWAY	0.003075984117627	0.006448339448041
KEGG_FC_GAMMA_R_MEDIATED_PHAGOCYTOSIS	0.003110665209319	0.006448339448041
KEGG_T_CELL_RECEPTOR_SIGNALING_PATHWAY	0.003348453926274	0.006844092640517
KEGG_ARGININE_AND_PROLINE_METABOLISM	0.003413457927999	0.006901121463129
KEGG_OOCYTE_MEIOSIS	0.003560909612231	0.007121819224462
KEGG_ADHERENS_JUNCTION	0.003614446227211	0.007151989343204
KEGG_TOLL_LIKE_RECEPTOR_SIGNALING_PATHWAY	0.004087504029987	0.007919539058099
KEGG_ALZHEIMERS_DISEASE	0.004066354647275	0.007919539058099
KEGG_ACUTE_MYELOID_LEUKEMIA	0.004196611045869	0.008047109840532
KEGG_MELANOGENESIS	0.004356624777556	0.008185173824499
KEGG_ARRHYTHMOGENIC_RIGHT_VENTRICULAR_CARDIOMYOPATHY_ARVC	0.004354975526071	0.008185173824499
KEGG_PENTOSE_PHOSPHATE_PATHWAY	0.004592155280718	0.008374554616432
KEGG_REGULATION_OF_AUTOPHAGY	0.004592497692882	0.008374554616432
KEGG_GAP_JUNCTION	0.004528412733384	0.008374554616432
KEGG_NOD_LIKE_RECEPTOR_SIGNALING_PATHWAY	0.004817087978475	0.008698819067925
KEGG_ECM_RECEPTOR_INTERACTION	0.004963627650869	0.008877257144823
KEGG_ALANINE_ASPARTATE_AND_GLUTAMATE_METABOLISM	0.005146460617477	0.00911658737953
KEGG_VIBRIO_CHOLERAE_INFECTION	0.005495445266461	0.009642951127942
KEGG_DORSO_VENTRAL_AXIS_FORMATION	0.005575688132514	0.009692317688295
KEGG_PURINE_METABOLISM	0.006803828385788	0.011610202566574
KEGG_BASAL_TRANSCRIPTION_FACTORS	0.006754470981534	0.011610202566574
KEGG_BETA_ALANINE_METABOLISM	0.006930625008451	0.011719056832472
KEGG_CYTOSOLIC_DNA_SENSING_PATHWAY	0.007148791685653	0.011979056338121
KEGG_GLYCOSAMINOGLYCAN_BIOSYNTHESIS_CHONDROITIN_SULFATE	0.007370909380694	0.012240974507225
KEGG_GLYCOSPHINGOLIPID_BIOSYNTHESIS_GLOBO_SERIES	0.007803689406304	0.012621619387588
KEGG_ONE_CARBON_POOL_BY_FOLATE	0.007803689406304	0.012621619387588
KEGG_PROTEIN_EXPORT	0.007803689406304	0.012621619387588
KEGG_ANTIGEN_PROCESSING_AND_PRESENTATION	0.008413525949374	0.013490653677444
KEGG_GLYCOLYSIS_GLUCONEOGENESIS	0.00852781776556	0.013557043627301
KEGG_PEROXISOME	0.009386178943112	0.014795163418803
KEGG_TGF_BETA_SIGNALING_PATHWAY	0.011092437788482	0.017337759904686
KEGG_CYTOKINE_CYTOKINE_RECEPTOR_INTERACTION	0.011523532675174	0.017861475646519
KEGG_EPITHELIAL_CELL_SIGNALING_IN_HELICOBACTER_PYLORI_INFECTION	0.011691153199993	0.017971524753708
KEGG_ASTHMA	0.012318305852061	0.018780367938388
KEGG_HISTIDINE_METABOLISM	0.013245318823513	0.019709034409387
KEGG_TAURINE_AND_HYPOTAURINE_METABOLISM	0.013245318823513	0.019709034409387
KEGG_TERPENOID_BACKBONE_BIOSYNTHESIS	0.013245318823513	0.019709034409387
KEGG_ALDOSTERONE_REGULATED_SODIUM_REABSORPTION	0.013381750742301	0.01975401300054
KEGG_BASE_EXCISION_REPAIR	0.013917141064477	0.020382584551124
KEGG_VALINE_LEUCINE_AND_ISOLEUCINE_BIOSYNTHESIS	0.014222455631535	0.020506796491981
KEGG_MATURITY_ONSET_DIABETES_OF_THE_YOUNG	0.014221502986454	0.020506796491981
KEGG_SPHINGOLIPID_METABOLISM	0.01577884118099	0.022575880458955
KEGG_GLYCOSAMINOGLYCAN_BIOSYNTHESIS_HEPARAN_SULFATE	0.016186300201035	0.022807968465095
KEGG_GLYCOSPHINGOLIPID_BIOSYNTHESIS_LACTO_AND_NEOLACTO_SERIES	0.016149935465301	0.022807968465095
KEGG_GLUTATHIONE_METABOLISM	0.017013266594955	0.023792989373396
KEGG_LYSOSOME	0.018430376701378	0.02558246318251
KEGG_GLYCOSAMINOGLYCAN_DEGRADATION	0.019782400189571	0.027255751372297
KEGG_DRUG_METABOLISM_OTHER_ENZYMES	0.020717154177406	0.028333754977922
KEGG_LEUKOCYTE_TRANSENDOTHELIAL_MIGRATION	0.025451997438183	0.034555266594906
KEGG_PORPHYRIN_AND_CHLOROPHYLL_METABOLISM	0.025921217787066	0.034937293539089
KEGG_GLYCEROLIPID_METABOLISM	0.026934253638254	0.036041519256945
KEGG_ETHER_LIPID_METABOLISM	0.028608145574073	0.038007964834125
KEGG_VALINE_LEUCINE_AND_ISOLEUCINE_DEGRADATION	0.029449012326007	0.038847633281116
KEGG_ASCORBATE_AND_ALDARATE_METABOLISM	0.029846149320225	0.039094251926492
KEGG_TIGHT_JUNCTION	0.03086689854922	0.040010281218972
KEGG_RIG_I_LIKE_RECEPTOR_SIGNALING_PATHWAY	0.03107972531549	0.040010281218972
KEGG_PATHOGENIC_ESCHERICHIA_COLI_INFECTION	0.031190810627693	0.040010281218972
KEGG_STEROID_HORMONE_BIOSYNTHESIS	0.033343845393699	0.042479145501561
KEGG_PHENYLALANINE_METABOLISM	0.033681290279394	0.042617142802498
KEGG_PENTOSE_AND_GLUCURONATE_INTERCONVERSIONS	0.034765537592963	0.043175077797865
KEGG_FATTY_ACID_METABOLISM	0.034818611127311	0.043175077797865
KEGG_BIOSYNTHESIS_OF_UNSATURATED_FATTY_ACIDS	0.034659068902612	0.043175077797865
KEGG_SELENOAMINO_ACID_METABOLISM	0.035641322714087	0.043902556455762
KEGG_HOMOLOGOUS_RECOMBINATION	0.039441870575743	0.048264394257159
KEGG_O_GLYCAN_BIOSYNTHESIS	0.040945965813382	0.049328081287151
KEGG_AMINOACYL_TRNA_BIOSYNTHESIS	0.040770274380223	0.049328081287151
KEGG_SYSTEMIC_LUPUS_ERYTHEMATOSUS	0.04110673440596	0.049328081287151
KEGG_PPAR_SIGNALING_PATHWAY	0.049524633818081	0.05904860186002
KEGG_FRUCTOSE_AND_MANNOSE_METABOLISM	0.059257294792959	0.069758587541079
KEGG_PANTOTHENATE_AND_COA_BIOSYNTHESIS	0.05923718677326	0.069758587541079
KEGG_CYSTEINE_AND_METHIONINE_METABOLISM	0.060253062866193	0.070484715051019
KEGG_OXIDATIVE_PHOSPHORYLATION	0.061368564541304	0.070567686504189
KEGG_STARCH_AND_SUCROSE_METABOLISM	0.061462178568165	0.070567686504189
KEGG_GLYCOSAMINOGLYCAN_BIOSYNTHESIS_KERATAN_SULFATE	0.061280102357384	0.070567686504189
KEGG_DNA_REPLICATION	0.0635192866265	0.072040166539811
KEGG_PROXIMAL_TUBULE_BICARBONATE_RECLAMATION	0.063428186531355	0.072040166539811
KEGG_RNA_POLYMERASE	0.069389748615597	0.078221171166673
KEGG_GLYCEROPHOSPHOLIPID_METABOLISM	0.070604316295241	0.079110860427197
KEGG_JAK_STAT_SIGNALING_PATHWAY	0.07522841826725	0.083787340106039
KEGG_GALACTOSE_METABOLISM	0.083322167524298	0.092249542616187
KEGG_ADIPOCYTOKINE_SIGNALING_PATHWAY	0.089824327890734	0.098859911169683
KEGG_NON_HOMOLOGOUS_END_JOINING	0.091196291005861	0.099779471335825
KEGG_RENIN_ANGIOTENSIN_SYSTEM	0.094024707625737	0.102272488996416
KEGG_PRIMARY_BILE_ACID_BIOSYNTHESIS	0.108277781773687	0.117091089592476
KEGG_OTHER_GLYCAN_DEGRADATION	0.114379193184475	0.122267413404094
KEGG_ARACHIDONIC_ACID_METABOLISM	0.114248372053822	0.122267413404094
KEGG_MISMATCH_REPAIR	0.146928023535996	0.156163499301116
KEGG_NICOTINATE_AND_NICOTINAMIDE_METABOLISM	0.149301046589889	0.156892625230053
KEGG_FOLATE_BIOSYNTHESIS	0.149301046589889	0.156892625230053
KEGG_PROTEASOME	0.214279256003374	0.223909784363076
KEGG_ALPHA_LINOLENIC_ACID_METABOLISM	0.231204644356882	0.238911465835445
KEGG_CIRCADIAN_RHYTHM_MAMMAL	0.231204644356882	0.238911465835445
KEGG_AMINO_SUGAR_AND_NUCLEOTIDE_SUGAR_METABOLISM	0.378379381654113	0.38883185076058
KEGG_SNARE_INTERACTIONS_IN_VESICULAR_TRANSPORT	0.403312417667191	0.412176426846689
KEGG_NUCLEOTIDE_EXCISION_REPAIR	0.41754795414636	0.424393002574989
KEGG_GLYOXYLATE_AND_DICARBOXYLATE_METABOLISM	0.478386220370763	0.483586070592184
KEGG_SULFUR_METABOLISM	0.824468383838062	0.828924969696646
KEGG_STEROID_BIOSYNTHESIS	0.866581574875239	0.866581574875239

## Sheet: BLCA
gene.set	p.value	FDR
KEGG_GLYCINE_SERINE_AND_THREONINE_METABOLISM	0.003944818565565	0.469860667725081		(NON SIGNIFICANT)
KEGG_GLYCOSPHINGOLIPID_BIOSYNTHESIS_GLOBO_SERIES	0.010104530488711	0.469860667725081
KEGG_LIMONENE_AND_PINENE_DEGRADATION	0.005189478370356	0.469860667725081
KEGG_TASTE_TRANSDUCTION	0.009647540016553	0.469860667725081
KEGG_ALLOGRAFT_REJECTION	0.014366636452973	0.534438876050576
KEGG_LINOLEIC_ACID_METABOLISM	0.02381422226022	0.558614192805746
KEGG_PRION_DISEASES	0.021229688943919	0.558614192805746
KEGG_GRAFT_VERSUS_HOST_DISEASE	0.024026416894871	0.558614192805746
KEGG_GLYCOLYSIS_GLUCONEOGENESIS	0.22056572109138	0.600949466134982
KEGG_CITRATE_CYCLE_TCA_CYCLE	0.220183447271286	0.600949466134982
KEGG_PENTOSE_PHOSPHATE_PATHWAY	0.065876347054293	0.600949466134982
KEGG_ASCORBATE_AND_ALDARATE_METABOLISM	0.217914728405653	0.600949466134982
KEGG_FATTY_ACID_METABOLISM	0.204143161920213	0.600949466134982
KEGG_PYRIMIDINE_METABOLISM	0.156167342512089	0.600949466134982
KEGG_ALANINE_ASPARTATE_AND_GLUTAMATE_METABOLISM	0.121901997737242	0.600949466134982
KEGG_VALINE_LEUCINE_AND_ISOLEUCINE_DEGRADATION	0.18186535875569	0.600949466134982
KEGG_VALINE_LEUCINE_AND_ISOLEUCINE_BIOSYNTHESIS	0.078947037947036	0.600949466134982
KEGG_LYSINE_DEGRADATION	0.226163777577681	0.600949466134982
KEGG_ARGININE_AND_PROLINE_METABOLISM	0.039045524797268	0.600949466134982
KEGG_TYROSINE_METABOLISM	0.145475070157724	0.600949466134982
KEGG_TRYPTOPHAN_METABOLISM	0.06468630681688	0.600949466134982
KEGG_BETA_ALANINE_METABOLISM	0.174134954370694	0.600949466134982
KEGG_TAURINE_AND_HYPOTAURINE_METABOLISM	0.088487591541978	0.600949466134982
KEGG_N_GLYCAN_BIOSYNTHESIS	0.154601863746334	0.600949466134982
KEGG_GLYCOSAMINOGLYCAN_DEGRADATION	0.175015465962125	0.600949466134982
KEGG_GLYCOSAMINOGLYCAN_BIOSYNTHESIS_CHONDROITIN_SULFATE	0.107006939934238	0.600949466134982
KEGG_GLYCOSAMINOGLYCAN_BIOSYNTHESIS_HEPARAN_SULFATE	0.185459210735314	0.600949466134982
KEGG_INOSITOL_PHOSPHATE_METABOLISM	0.178210988959908	0.600949466134982
KEGG_GLYCOSYLPHOSPHATIDYLINOSITOL_GPI_ANCHOR_BIOSYNTHESIS	0.063813565963142	0.600949466134982
KEGG_ETHER_LIPID_METABOLISM	0.209187534054079	0.600949466134982
KEGG_GLYCOSPHINGOLIPID_BIOSYNTHESIS_LACTO_AND_NEOLACTO_SERIES	0.132591336887544	0.600949466134982
KEGG_GLYCOSPHINGOLIPID_BIOSYNTHESIS_GANGLIO_SERIES	0.04815135241863	0.600949466134982
KEGG_PYRUVATE_METABOLISM	0.190771149767233	0.600949466134982
KEGG_PROPANOATE_METABOLISM	0.103314893696899	0.600949466134982
KEGG_BUTANOATE_METABOLISM	0.091656656252272	0.600949466134982
KEGG_ONE_CARBON_POOL_BY_FOLATE	0.146993263174945	0.600949466134982
KEGG_RIBOFLAVIN_METABOLISM	0.22151504336698	0.600949466134982
KEGG_RETINOL_METABOLISM	0.153888752659964	0.600949466134982
KEGG_PORPHYRIN_AND_CHLOROPHYLL_METABOLISM	0.19194600604515	0.600949466134982
KEGG_NITROGEN_METABOLISM	0.157893269482056	0.600949466134982
KEGG_METABOLISM_OF_XENOBIOTICS_BY_CYTOCHROME_P450	0.183212661224584	0.600949466134982
KEGG_ABC_TRANSPORTERS	0.123994197446385	0.600949466134982
KEGG_RNA_DEGRADATION	0.156365477316251	0.600949466134982
KEGG_PROTEIN_EXPORT	0.136843918723345	0.600949466134982
KEGG_MAPK_SIGNALING_PATHWAY	0.037319417740624	0.600949466134982
KEGG_CALCIUM_SIGNALING_PATHWAY	0.109142439050786	0.600949466134982
KEGG_UBIQUITIN_MEDIATED_PROTEOLYSIS	0.098894780071351	0.600949466134982
KEGG_REGULATION_OF_AUTOPHAGY	0.106254239807841	0.600949466134982
KEGG_CARDIAC_MUSCLE_CONTRACTION	0.161680200721107	0.600949466134982
KEGG_DORSO_VENTRAL_AXIS_FORMATION	0.205154994515898	0.600949466134982
KEGG_HEDGEHOG_SIGNALING_PATHWAY	0.074403146833399	0.600949466134982
KEGG_AXON_GUIDANCE	0.141752166424509	0.600949466134982
KEGG_ANTIGEN_PROCESSING_AND_PRESENTATION	0.216325049126451	0.600949466134982
KEGG_RENIN_ANGIOTENSIN_SYSTEM	0.151086934613659	0.600949466134982
KEGG_NOD_LIKE_RECEPTOR_SIGNALING_PATHWAY	0.197888291161758	0.600949466134982
KEGG_HEMATOPOIETIC_CELL_LINEAGE	0.141538365124329	0.600949466134982
KEGG_INTESTINAL_IMMUNE_NETWORK_FOR_IGA_PRODUCTION	0.092127129416984	0.600949466134982
KEGG_LONG_TERM_DEPRESSION	0.117866989378161	0.600949466134982
KEGG_GNRH_SIGNALING_PATHWAY	0.111247620818592	0.600949466134982
KEGG_TYPE_I_DIABETES_MELLITUS	0.06558040317216	0.600949466134982
KEGG_MATURITY_ONSET_DIABETES_OF_THE_YOUNG	0.192759675491935	0.600949466134982
KEGG_VASOPRESSIN_REGULATED_WATER_REABSORPTION	0.131315369772538	0.600949466134982
KEGG_AMYOTROPHIC_LATERAL_SCLEROSIS_ALS	0.130647999123921	0.600949466134982
KEGG_VIBRIO_CHOLERAE_INFECTION	0.128819934432113	0.600949466134982
KEGG_LEISHMANIA_INFECTION	0.22388371063801	0.600949466134982
KEGG_AUTOIMMUNE_THYROID_DISEASE	0.065544227162426	0.600949466134982
KEGG_PRIMARY_IMMUNODEFICIENCY	0.05192785253419	0.600949466134982
KEGG_HYPERTROPHIC_CARDIOMYOPATHY_HCM	0.185771805362129	0.600949466134982
KEGG_DILATED_CARDIOMYOPATHY	0.160564187276974	0.600949466134982
KEGG_VIRAL_MYOCARDITIS	0.173755245410469	0.600949466134982
KEGG_COMPLEMENT_AND_COAGULATION_CASCADES	0.238190900969697	0.60689736411457
KEGG_OLFACTORY_TRANSDUCTION	0.236227373871544	0.60689736411457
KEGG_ASTHMA	0.235856310461854	0.60689736411457
KEGG_CYSTEINE_AND_METHIONINE_METABOLISM	0.266890628195471	0.61246961556709
KEGG_O_GLYCAN_BIOSYNTHESIS	0.248992739160231	0.61246961556709
KEGG_BIOSYNTHESIS_OF_UNSATURATED_FATTY_ACIDS	0.253837009996526	0.61246961556709
KEGG_PEROXISOME	0.258579351839455	0.61246961556709
KEGG_VASCULAR_SMOOTH_MUSCLE_CONTRACTION	0.252208681800497	0.61246961556709
KEGG_VEGF_SIGNALING_PATHWAY	0.270013486432803	0.61246961556709
KEGG_TYPE_II_DIABETES_MELLITUS	0.267674105262156	0.61246961556709
KEGG_ALZHEIMERS_DISEASE	0.261361723613253	0.61246961556709
KEGG_THYROID_CANCER	0.255156338337122	0.61246961556709
KEGG_DRUG_METABOLISM_OTHER_ENZYMES	0.273520871433657	0.612950386586268
KEGG_NOTCH_SIGNALING_PATHWAY	0.276833731518259	0.612988976933288
KEGG_FOLATE_BIOSYNTHESIS	0.295145700267132	0.623357169159179
KEGG_DRUG_METABOLISM_CYTOCHROME_P450	0.301114537673056	0.623357169159179
KEGG_BASE_EXCISION_REPAIR	0.301624436689925	0.623357169159179
KEGG_NEUROACTIVE_LIGAND_RECEPTOR_INTERACTION	0.297900332511876	0.623357169159179
KEGG_LONG_TERM_POTENTIATION	0.301512223649658	0.623357169159179
KEGG_PATHOGENIC_ESCHERICHIA_COLI_INFECTION	0.285849953773209	0.623357169159179
KEGG_PENTOSE_AND_GLUCURONATE_INTERCONVERSIONS	0.32339276213608	0.651448663570437
KEGG_GALACTOSE_METABOLISM	0.342768486334702	0.651448663570437
KEGG_TERPENOID_BACKBONE_BIOSYNTHESIS	0.343731434294918	0.651448663570437
KEGG_CHEMOKINE_SIGNALING_PATHWAY	0.351520218666361	0.651448663570437
KEGG_PHOSPHATIDYLINOSITOL_SIGNALING_SYSTEM	0.349572510209405	0.651448663570437
KEGG_OOCYTE_MEIOSIS	0.348111637301328	0.651448663570437
KEGG_APOPTOSIS	0.352665527069531	0.651448663570437
KEGG_ECM_RECEPTOR_INTERACTION	0.353273356441473	0.651448663570437
KEGG_GAP_JUNCTION	0.35724604131282	0.651448663570437
KEGG_MELANOGENESIS	0.348353335473127	0.651448663570437
KEGG_PARKINSONS_DISEASE	0.354757839042578	0.651448663570437
KEGG_ARRHYTHMOGENIC_RIGHT_VENTRICULAR_CARDIOMYOPATHY_ARVC	0.321377193407918	0.651448663570437
KEGG_STEROID_HORMONE_BIOSYNTHESIS	0.369066444910769	0.653497219051019
KEGG_PHENYLALANINE_METABOLISM	0.370585602792784	0.653497219051019
KEGG_BASAL_TRANSCRIPTION_FACTORS	0.372423146340903	0.653497219051019
KEGG_CELL_ADHESION_MOLECULES_CAMS	0.362899070340019	0.653497219051019
KEGG_PURINE_METABOLISM	0.385259338170011	0.668589975431566
KEGG_RIBOSOME	0.390096423688427	0.668589975431566
KEGG_BASAL_CELL_CARCINOMA	0.391808103881939	0.668589975431566
KEGG_GLYCEROLIPID_METABOLISM	0.396316932865741	0.67013590466389
KEGG_AMINOACYL_TRNA_BIOSYNTHESIS	0.406857621205174	0.675674263787164
KEGG_BLADDER_CANCER	0.405027726692854	0.675674263787164
KEGG_PANTOTHENATE_AND_COA_BIOSYNTHESIS	0.410884511457495	0.676323178151275
KEGG_GLUTATHIONE_METABOLISM	0.444823503063676	0.690144844293021
KEGG_OTHER_GLYCAN_DEGRADATION	0.425568433285787	0.690144844293021
KEGG_GLYCOSAMINOGLYCAN_BIOSYNTHESIS_KERATAN_SULFATE	0.44465954229995	0.690144844293021
KEGG_FOCAL_ADHESION	0.445254738253562	0.690144844293021
KEGG_NATURAL_KILLER_CELL_MEDIATED_CYTOTOXICITY	0.437749815940747	0.690144844293021
KEGG_FC_GAMMA_R_MEDIATED_PHAGOCYTOSIS	0.439115736375196	0.690144844293021
KEGG_NEUROTROPHIN_SIGNALING_PATHWAY	0.433718667667825	0.690144844293021
KEGG_EPITHELIAL_CELL_SIGNALING_IN_HELICOBACTER_PYLORI_INFECTION	0.451933365920012	0.694707488108449
KEGG_HUNTINGTONS_DISEASE	0.459758911072524	0.700943913602372
KEGG_FRUCTOSE_AND_MANNOSE_METABOLISM	0.504718547705085	0.705846991527412
KEGG_PRIMARY_BILE_ACID_BIOSYNTHESIS	0.492112484252347	0.705846991527412
KEGG_SELENOAMINO_ACID_METABOLISM	0.504273850898082	0.705846991527412
KEGG_GLYCEROPHOSPHOLIPID_METABOLISM	0.494728871224091	0.705846991527412
KEGG_SPHINGOLIPID_METABOLISM	0.480789480791392	0.705846991527412
KEGG_NON_HOMOLOGOUS_END_JOINING	0.475398072876902	0.705846991527412
KEGG_MTOR_SIGNALING_PATHWAY	0.502426926197737	0.705846991527412
KEGG_RIG_I_LIKE_RECEPTOR_SIGNALING_PATHWAY	0.477575074309241	0.705846991527412
KEGG_FC_EPSILON_RI_SIGNALING_PATHWAY	0.475135868324116	0.705846991527412
KEGG_COLORECTAL_CANCER	0.490800970717551	0.705846991527412
KEGG_PANCREATIC_CANCER	0.485853945112885	0.705846991527412
KEGG_ARACHIDONIC_ACID_METABOLISM	0.513504073028826	0.712774310323594
KEGG_ALPHA_LINOLENIC_ACID_METABOLISM	0.530589797945582	0.720472707284961
KEGG_SPLICEOSOME	0.55395874787462	0.720472707284961
KEGG_CYTOKINE_CYTOKINE_RECEPTOR_INTERACTION	0.570232888376684	0.720472707284961
KEGG_P53_SIGNALING_PATHWAY	0.524707304592036	0.720472707284961
KEGG_LYSOSOME	0.576648693758929	0.720472707284961
KEGG_WNT_SIGNALING_PATHWAY	0.547273841153302	0.720472707284961
KEGG_ADHERENS_JUNCTION	0.558928930849722	0.720472707284961
KEGG_LEUKOCYTE_TRANSENDOTHELIAL_MIGRATION	0.57185153066245	0.720472707284961
KEGG_REGULATION_OF_ACTIN_CYTOSKELETON	0.562467513645936	0.720472707284961
KEGG_PROGESTERONE_MEDIATED_OOCYTE_MATURATION	0.542760590261697	0.720472707284961
KEGG_ALDOSTERONE_REGULATED_SODIUM_REABSORPTION	0.560545011423584	0.720472707284961
KEGG_PROXIMAL_TUBULE_BICARBONATE_RECLAMATION	0.57715286766376	0.720472707284961
KEGG_MELANOMA	0.55836549130244	0.720472707284961
KEGG_CHRONIC_MYELOID_LEUKEMIA	0.548008200658584	0.720472707284961
KEGG_SMALL_CELL_LUNG_CANCER	0.543380189498986	0.720472707284961
KEGG_STARCH_AND_SUCROSE_METABOLISM	0.594932288548295	0.727652181980072
KEGG_RNA_POLYMERASE	0.607771810640034	0.727652181980072
KEGG_DNA_REPLICATION	0.589336323447579	0.727652181980072
KEGG_TOLL_LIKE_RECEPTOR_SIGNALING_PATHWAY	0.610288926821996	0.727652181980072
KEGG_CYTOSOLIC_DNA_SENSING_PATHWAY	0.606167004300857	0.727652181980072
KEGG_CIRCADIAN_RHYTHM_MAMMAL	0.596639463542846	0.727652181980072
KEGG_SYSTEMIC_LUPUS_ERYTHEMATOSUS	0.608429796198525	0.727652181980072
KEGG_MISMATCH_REPAIR	0.615188768998803	0.728822363272468
KEGG_HISTIDINE_METABOLISM	0.6322890888507	0.744340319786267
KEGG_PROTEASOME	0.667374717228514	0.758586580372191
KEGG_B_CELL_RECEPTOR_SIGNALING_PATHWAY	0.667377256826676	0.758586580372191
KEGG_INSULIN_SIGNALING_PATHWAY	0.652245499256036	0.758586580372191
KEGG_ADIPOCYTOKINE_SIGNALING_PATHWAY	0.667898363628089	0.758586580372191
KEGG_PATHWAYS_IN_CANCER	0.663255073576496	0.758586580372191
KEGG_ENDOMETRIAL_CANCER	0.668861285919566	0.758586580372191
KEGG_HOMOLOGOUS_RECOMBINATION	0.673757981554222	0.759508997388396
KEGG_ACUTE_MYELOID_LEUKEMIA	0.693962772271693	0.775584560539038
KEGG_NON_SMALL_CELL_LUNG_CANCER	0.696358180699029	0.775584560539038
KEGG_PPAR_SIGNALING_PATHWAY	0.704676438407952	0.776881934315705
KEGG_T_CELL_RECEPTOR_SIGNALING_PATHWAY	0.705876596233087	0.776881934315705
KEGG_NICOTINATE_AND_NICOTINAMIDE_METABOLISM	0.717257285252896	0.784253137954764
KEGG_ENDOCYTOSIS	0.72100691715196	0.784253137954764
KEGG_ERBB_SIGNALING_PATHWAY	0.732467010181489	0.792086417986958
KEGG_GLYOXYLATE_AND_DICARBOXYLATE_METABOLISM	0.748064355004376	0.80427728341511
KEGG_OXIDATIVE_PHOSPHORYLATION	0.75635109562861	0.807572891191195
KEGG_GLIOMA	0.759813204077737	0.807572891191195
KEGG_AMINO_SUGAR_AND_NUCLEOTIDE_SUGAR_METABOLISM	0.774057088012556	0.809905428379289
KEGG_SULFUR_METABOLISM	0.775381286468591	0.809905428379289
KEGG_SNARE_INTERACTIONS_IN_VESICULAR_TRANSPORT	0.771037030118541	0.809905428379289
KEGG_PROSTATE_CANCER	0.779425116558563	0.809905428379289
KEGG_TGF_BETA_SIGNALING_PATHWAY	0.788941690254168	0.810736919397965
KEGG_RENAL_CELL_CARCINOMA	0.788942916188342	0.810736919397965
KEGG_TIGHT_JUNCTION	0.816985738633996	0.834941469153425
KEGG_NUCLEOTIDE_EXCISION_REPAIR	0.860279487478038	0.87438242989571
KEGG_STEROID_BIOSYNTHESIS	0.873776811586404	0.883274385625386
KEGG_CELL_CYCLE	0.904928470157273	0.904928470157273
KEGG_JAK_STAT_SIGNALING_PATHWAY	0.902895961045576	0.904928470157273

## Sheet: BRCA
gene.set	p.value	FDR
KEGG_ALLOGRAFT_REJECTION	9.4192049944735E-14	1.75197212897207E-11
KEGG_GLYCINE_SERINE_AND_THREONINE_METABOLISM	8.12239769991259E-13	7.55382986091871E-11
KEGG_LINOLEIC_ACID_METABOLISM	8.67186216880365E-11	4.0324159084937E-09
KEGG_GRAFT_VERSUS_HOST_DISEASE	7.87706830626147E-11	4.0324159084937E-09
KEGG_PRION_DISEASES	3.67406006740524E-10	1.36675034507475E-08
KEGG_TASTE_TRANSDUCTION	4.47592813322511E-10	1.38753772129979E-08
KEGG_GLYCOSPHINGOLIPID_BIOSYNTHESIS_GANGLIO_SERIES	1.78070395767738E-09	4.14013670159991E-08
KEGG_LIMONENE_AND_PINENE_DEGRADATION	1.71142998928536E-09	4.14013670159991E-08
KEGG_TYPE_I_DIABETES_MELLITUS	2.72065402781741E-09	5.62268499082265E-08
KEGG_GLYCOSPHINGOLIPID_BIOSYNTHESIS_GLOBO_SERIES	5.89466835802483E-09	1.09640831459262E-07
KEGG_RNA_DEGRADATION	4.72212937829606E-08	7.7509233550059E-07
KEGG_AUTOIMMUNE_THYROID_DISEASE	5.00059571290703E-08	7.7509233550059E-07
KEGG_PYRIMIDINE_METABOLISM	5.51699773428166E-08	7.89355060443376E-07
KEGG_HEDGEHOG_SIGNALING_PATHWAY	7.84707027670544E-08	1.04253933676229E-06
KEGG_ARGININE_AND_PROLINE_METABOLISM	9.04956460093073E-08	1.12214601051541E-06
KEGG_GLYCOSYLPHOSPHATIDYLINOSITOL_GPI_ANCHOR_BIOSYNTHESIS	1.32355612152588E-07	1.44812610943419E-06
KEGG_INTESTINAL_IMMUNE_NETWORK_FOR_IGA_PRODUCTION	1.26594508565499E-07	1.44812610943419E-06
KEGG_RETINOL_METABOLISM	1.67024234718175E-07	1.72591709208781E-06
KEGG_NOTCH_SIGNALING_PATHWAY	2.01707607886158E-07	1.93981339451698E-06
KEGG_LONG_TERM_DEPRESSION	2.08582085431933E-07	1.93981339451698E-06
KEGG_HEMATOPOIETIC_CELL_LINEAGE	2.31015770035915E-07	2.04613967746096E-06
KEGG_AXON_GUIDANCE	4.20757451096219E-07	3.55731299563167E-06
KEGG_CALCIUM_SIGNALING_PATHWAY	4.55525988526001E-07	3.68381886373201E-06
KEGG_TRYPTOPHAN_METABOLISM	5.01250234890038E-07	3.8846893203978E-06
KEGG_PRIMARY_IMMUNODEFICIENCY	6.38064965163107E-07	4.74720334081352E-06
KEGG_VALINE_LEUCINE_AND_ISOLEUCINE_BIOSYNTHESIS	1.33648472707723E-06	9.56100612447558E-06
KEGG_VASOPRESSIN_REGULATED_WATER_REABSORPTION	1.47023714918919E-06	1.01283003610811E-05
KEGG_METABOLISM_OF_XENOBIOTICS_BY_CYTOCHROME_P450	1.63210156406873E-06	1.08418175327422E-05
KEGG_VIBRIO_CHOLERAE_INFECTION	1.73359873822523E-06	1.11189436313756E-05
KEGG_MAPK_SIGNALING_PATHWAY	2.21500461315971E-06	1.37330286015902E-05
KEGG_DRUG_METABOLISM_CYTOCHROME_P450	2.42209135534076E-06	1.45325481320446E-05
KEGG_UBIQUITIN_MEDIATED_PROTEOLYSIS	2.52003475212042E-06	1.46477019966999E-05
KEGG_TYROSINE_METABOLISM	2.60551808963492E-06	1.46856474143059E-05
KEGG_PENTOSE_PHOSPHATE_PATHWAY	3.56032922371854E-06	1.94770951650485E-05
KEGG_BUTANOATE_METABOLISM	3.89400208446968E-06	2.0693839648896E-05
KEGG_MELANOGENESIS	4.23911554631719E-06	2.19020969893055E-05
KEGG_ABC_TRANSPORTERS	4.97598530784133E-06	2.50144126286078E-05
KEGG_CARDIAC_MUSCLE_CONTRACTION	7.5749896694611E-06	3.6730429990306E-05
KEGG_LONG_TERM_POTENTIATION	7.70154177216094E-06	3.6730429990306E-05
KEGG_N_GLYCAN_BIOSYNTHESIS	8.08872801656501E-06	3.76125852770273E-05
KEGG_PEROXISOME	9.2990669575745E-06	4.21860110758258E-05
KEGG_VIRAL_MYOCARDITIS	1.01512580787516E-05	4.49555714916144E-05
KEGG_LYSINE_DEGRADATION	1.17182461750059E-05	4.84354175233577E-05
KEGG_ONE_CARBON_POOL_BY_FOLATE	1.15072462658115E-05	4.84354175233577E-05
KEGG_PROTEIN_EXPORT	1.15946131609705E-05	4.84354175233577E-05
KEGG_LEISHMANIA_INFECTION	1.54430717135435E-05	6.2443724754763E-05
KEGG_CELL_ADHESION_MOLECULES_CAMS	1.77849089015455E-05	6.97482457686962E-05
KEGG_NOD_LIKE_RECEPTOR_SIGNALING_PATHWAY	1.79995472951474E-05	6.97482457686962E-05
KEGG_TAURINE_AND_HYPOTAURINE_METABOLISM	2.00769765818978E-05	7.62105641680202E-05
KEGG_PROPANOATE_METABOLISM	2.21650828823352E-05	8.24541083222869E-05
KEGG_RIBOFLAVIN_METABOLISM	2.58437976397453E-05	9.42538502155419E-05
KEGG_BASAL_TRANSCRIPTION_FACTORS	3.311370520534E-05	0.000118445176311
KEGG_GLYCOSPHINGOLIPID_BIOSYNTHESIS_LACTO_AND_NEOLACTO_SERIES	3.63944468488972E-05	0.000127723907809
KEGG_PYRUVATE_METABOLISM	4.01584164211798E-05	0.00013832343434
KEGG_ANTIGEN_PROCESSING_AND_PRESENTATION	4.54487924527346E-05	0.000153699552658
KEGG_ARRHYTHMOGENIC_RIGHT_VENTRICULAR_CARDIOMYOPATHY_ARVC	4.73149052754273E-05	0.000157153078236
KEGG_PORPHYRIN_AND_CHLOROPHYLL_METABOLISM	5.45992742415785E-05	0.000178166052788
KEGG_PURINE_METABOLISM	6.06500206811298E-05	0.000194498342184
KEGG_PATHOGENIC_ESCHERICHIA_COLI_INFECTION	6.23577018315435E-05	0.000196585297299
KEGG_GNRH_SIGNALING_PATHWAY	6.8517184359144E-05	0.000212403271513
KEGG_ALZHEIMERS_DISEASE	7.10261790185592E-05	0.000216571627827
KEGG_VASCULAR_SMOOTH_MUSCLE_CONTRACTION	7.29299476808382E-05	0.000218789843043
KEGG_OOCYTE_MEIOSIS	8.38192068258007E-05	0.000243331624636
KEGG_REGULATION_OF_AUTOPHAGY	8.50352451686232E-05	0.000243331624636
KEGG_MATURITY_ONSET_DIABETES_OF_THE_YOUNG	8.42277015301003E-05	0.000243331624636
KEGG_VALINE_LEUCINE_AND_ISOLEUCINE_DEGRADATION	8.74650670943205E-05	0.000246492461811
KEGG_CITRATE_CYCLE_TCA_CYCLE	9.54607694736744E-05	0.000261113281207
KEGG_DORSO_VENTRAL_AXIS_FORMATION	9.45011439117498E-05	0.000261113281207
KEGG_RENIN_ANGIOTENSIN_SYSTEM	9.89260884229462E-05	0.000266670325314
KEGG_GLYCOLYSIS_GLUCONEOGENESIS	0.000103779415582	0.000270148428294
KEGG_ALANINE_ASPARTATE_AND_GLUTAMATE_METABOLISM	0.000104573585146	0.000270148428294
KEGG_ADHERENS_JUNCTION	0.000101671841896	0.000270148428294
KEGG_NITROGEN_METABOLISM	0.000107297684074	0.000273388619696
KEGG_NEUROACTIVE_LIGAND_RECEPTOR_INTERACTION	0.000112158023413	0.000281910707498
KEGG_BLADDER_CANCER	0.000117414153955	0.000291187101809
KEGG_GLYCOSAMINOGLYCAN_DEGRADATION	0.000123973913184	0.000303409840162
KEGG_GAP_JUNCTION	0.0001326283087	0.00032037487556
KEGG_GLYCOSAMINOGLYCAN_BIOSYNTHESIS_CHONDROITIN_SULFATE	0.000141173738711	0.000336645069233
KEGG_COMPLEMENT_AND_COAGULATION_CASCADES	0.000164717714858	0.000387816391944
KEGG_BASE_EXCISION_REPAIR	0.000179211827272	0.000416667498408
KEGG_FATTY_ACID_METABOLISM	0.000183690715611	0.000421808309921
KEGG_SPLICEOSOME	0.000190450210441	0.000431996818805
KEGG_ASCORBATE_AND_ALDARATE_METABOLISM	0.000209927443963	0.000470439814181
KEGG_PARKINSONS_DISEASE	0.000212462942172	0.000470453657667
KEGG_PENTOSE_AND_GLUCURONATE_INTERCONVERSIONS	0.000218109548521	0.000471725302615
KEGG_BETA_ALANINE_METABOLISM	0.000217402007444	0.000471725302615
KEGG_DRUG_METABOLISM_OTHER_ENZYMES	0.000224494224867	0.000479953170405
KEGG_AMYOTROPHIC_LATERAL_SCLEROSIS_ALS	0.000243903086978	0.000515522433839
KEGG_LYSOSOME	0.000267969186674	0.000553802985794
KEGG_OLFACTORY_TRANSDUCTION	0.000266224355308	0.000553802985794
KEGG_ASTHMA	0.000296721247307	0.000599892956512
KEGG_HYPERTROPHIC_CARDIOMYOPATHY_HCM	0.000296689878448	0.000599892956512
KEGG_HUNTINGTONS_DISEASE	0.000303196223256	0.000606392446512
KEGG_ENDOCYTOSIS	0.000307100924444	0.000607667786666
KEGG_ECM_RECEPTOR_INTERACTION	0.00034155740029	0.000668733436357
KEGG_WNT_SIGNALING_PATHWAY	0.000364338515222	0.000705905873242
KEGG_DILATED_CARDIOMYOPATHY	0.000386226877129	0.000740599991196
KEGG_GLYCEROLIPID_METABOLISM	0.000410064176431	0.000778285069552
KEGG_EPITHELIAL_CELL_SIGNALING_IN_HELICOBACTER_PYLORI_INFECTION	0.000489282031289	0.000919257149694
KEGG_STEROID_HORMONE_BIOSYNTHESIS	0.000633080767579	0.001177530227698
KEGG_THYROID_CANCER	0.000672895034458	0.001239192835735
KEGG_FRUCTOSE_AND_MANNOSE_METABOLISM	0.000739455560226	0.001333066618285
KEGG_PRIMARY_BILE_ACID_BIOSYNTHESIS	0.000738053072759	0.001333066618285
KEGG_RIBOSOME	0.000745370582267	0.001333066618285
KEGG_ETHER_LIPID_METABOLISM	0.000896167055968	0.001587495927714
KEGG_TERPENOID_BACKBONE_BIOSYNTHESIS	0.001034877202782	0.001815916601109
KEGG_CYSTEINE_AND_METHIONINE_METABOLISM	0.001048996834636	0.001823489824694
KEGG_PATHWAYS_IN_CANCER	0.001186216974691	0.00204292923419
KEGG_GLYCOSAMINOGLYCAN_BIOSYNTHESIS_HEPARAN_SULFATE	0.001411681170476	0.002408923832188
KEGG_SPHINGOLIPID_METABOLISM	0.001429394453603	0.002416976076092
KEGG_AMINOACYL_TRNA_BIOSYNTHESIS	0.001562268584166	0.002617855465358
KEGG_FOCAL_ADHESION	0.002217796363972	0.003675236845238
KEGG_REGULATION_OF_ACTIN_CYTOSKELETON	0.002232805180171	0.003675236845238
KEGG_PHENYLALANINE_METABOLISM	0.002268390313916	0.0037010578806
KEGG_BIOSYNTHESIS_OF_UNSATURATED_FATTY_ACIDS	0.002293683567167	0.003709783856462
KEGG_CYTOKINE_CYTOKINE_RECEPTOR_INTERACTION	0.002518655947001	0.004038534535709
KEGG_GLUTATHIONE_METABOLISM	0.002580350335452	0.004102095405077
KEGG_TGF_BETA_SIGNALING_PATHWAY	0.003111723580094	0.00490492021947
KEGG_GLYCEROPHOSPHOLIPID_METABOLISM	0.003242839950753	0.005026401923667
KEGG_PPAR_SIGNALING_PATHWAY	0.003235576464668	0.005026401923667
KEGG_SYSTEMIC_LUPUS_ERYTHEMATOSUS	0.003289317684236	0.005056306522876
KEGG_O_GLYCAN_BIOSYNTHESIS	0.003996970935325	0.006093742573528
KEGG_OTHER_GLYCAN_DEGRADATION	0.004125239201515	0.006238166597413
KEGG_BASAL_CELL_CARCINOMA	0.004264278895575	0.006396418343362
KEGG_CELL_CYCLE	0.004342968424299	0.006462337015357
KEGG_PANTOTHENATE_AND_COA_BIOSYNTHESIS	0.004680973459479	0.006910008440184
KEGG_P53_SIGNALING_PATHWAY	0.005696831814247	0.008343391475984
KEGG_ARACHIDONIC_ACID_METABOLISM	0.005849845230749	0.008491179052786
KEGG_CYTOSOLIC_DNA_SENSING_PATHWAY	0.00588904353661	0.008491179052786
KEGG_DNA_REPLICATION	0.005943501410157	0.008503778940686
KEGG_STARCH_AND_SUCROSE_METABOLISM	0.006418197408661	0.009112860442832
KEGG_RIG_I_LIKE_RECEPTOR_SIGNALING_PATHWAY	0.007106202194275	0.010013284910114
KEGG_GALACTOSE_METABOLISM	0.008965892569853	0.012538767052576
KEGG_CHEMOKINE_SIGNALING_PATHWAY	0.009785175081905	0.013582407203241
KEGG_FOLATE_BIOSYNTHESIS	0.010338348306552	0.014243946555694
KEGG_NEUROTROPHIN_SIGNALING_PATHWAY	0.011101605778959	0.015183078491811
KEGG_RNA_POLYMERASE	0.011443680149972	0.015536675240108
KEGG_TIGHT_JUNCTION	0.011595216721373	0.015628335580981
KEGG_HOMOLOGOUS_RECOMBINATION	0.013502710889544	0.018068375722699
KEGG_NATURAL_KILLER_CELL_MEDIATED_CYTOTOXICITY	0.01769570612011	0.023510009559575
KEGG_INOSITOL_PHOSPHATE_METABOLISM	0.020412132817811	0.02692664329158
KEGG_SELENOAMINO_ACID_METABOLISM	0.021357183640675	0.02797490251525
KEGG_VEGF_SIGNALING_PATHWAY	0.022384597480732	0.029115630289623
KEGG_OXIDATIVE_PHOSPHORYLATION	0.02534008056705	0.032730937399106
KEGG_NON_HOMOLOGOUS_END_JOINING	0.027904775394428	0.035795091195612
KEGG_PANCREATIC_CANCER	0.031680965444635	0.040360682004809
KEGG_ADIPOCYTOKINE_SIGNALING_PATHWAY	0.032850416514032	0.041565833140204
KEGG_HISTIDINE_METABOLISM	0.03376700419342	0.042150662572051
KEGG_APOPTOSIS	0.03399246981617	0.042150662572051
KEGG_PROXIMAL_TUBULE_BICARBONATE_RECLAMATION	0.033869236115356	0.042150662572051
KEGG_PHOSPHATIDYLINOSITOL_SIGNALING_SYSTEM	0.040149596869651	0.04945579481957
KEGG_COLORECTAL_CANCER	0.040642317667674	0.049733362409127
KEGG_PROTEASOME	0.042788365734005	0.052017228931536
KEGG_MISMATCH_REPAIR	0.046586113349374	0.056266344694699
KEGG_PROSTATE_CANCER	0.047905750331076	0.057486900397291
KEGG_CHRONIC_MYELOID_LEUKEMIA	0.050026995652484	0.0596475717395
KEGG_AMINO_SUGAR_AND_NUCLEOTIDE_SUGAR_METABOLISM	0.055945866894429	0.065860324318759
KEGG_SMALL_CELL_LUNG_CANCER	0.055705979618924	0.065860324318759
KEGG_INSULIN_SIGNALING_PATHWAY	0.056329647877799	0.065895059781577
KEGG_MELANOMA	0.062381978280574	0.072519049751167
KEGG_TYPE_II_DIABETES_MELLITUS	0.063497974990214	0.073357908994906
KEGG_CIRCADIAN_RHYTHM_MAMMAL	0.064883940625525	0.074496376273751
KEGG_LEUKOCYTE_TRANSENDOTHELIAL_MIGRATION	0.069683349214562	0.079515969042384
KEGG_GLYCOSAMINOGLYCAN_BIOSYNTHESIS_KERATAN_SULFATE	0.072764848271244	0.082525986453972
KEGG_NON_SMALL_CELL_LUNG_CANCER	0.076256674756749	0.08596206972579
KEGG_PROGESTERONE_MEDIATED_OOCYTE_MATURATION	0.090986645175676	0.101948891582384
KEGG_NUCLEOTIDE_EXCISION_REPAIR	0.098861176795644	0.110108855592754
KEGG_ALPHA_LINOLENIC_ACID_METABOLISM	0.109101601289918	0.12079105857098
KEGG_GLYOXYLATE_AND_DICARBOXYLATE_METABOLISM	0.117092846284818	0.128745840912416
KEGG_ENDOMETRIAL_CANCER	0.117670929866187	0.128745840912416
KEGG_FC_EPSILON_RI_SIGNALING_PATHWAY	0.118421801147705	0.128809678441363
KEGG_ERBB_SIGNALING_PATHWAY	0.141090778933329	0.152574912102321
KEGG_T_CELL_RECEPTOR_SIGNALING_PATHWAY	0.159350224315558	0.171041608587336
KEGG_FC_GAMMA_R_MEDIATED_PHAGOCYTOSIS	0.160006666097831	0.171041608587336
KEGG_RENAL_CELL_CARCINOMA	0.167259667942028	0.177773132784098
KEGG_GLIOMA	0.191162381256384	0.202023880191406
KEGG_NICOTINATE_AND_NICOTINAMIDE_METABOLISM	0.193937486050233	0.203798714154482
KEGG_MTOR_SIGNALING_PATHWAY	0.208119233224346	0.217472906627687
KEGG_SNARE_INTERACTIONS_IN_VESICULAR_TRANSPORT	0.226606209102002	0.235467904430013
KEGG_B_CELL_RECEPTOR_SIGNALING_PATHWAY	0.238973047909327	0.246938816172971
KEGG_TOLL_LIKE_RECEPTOR_SIGNALING_PATHWAY	0.257945234639166	0.265070793607099
KEGG_ALDOSTERONE_REGULATED_SODIUM_REABSORPTION	0.291638230082431	0.298047861512814
KEGG_ACUTE_MYELOID_LEUKEMIA	0.443450864344453	0.450720550645182
KEGG_JAK_STAT_SIGNALING_PATHWAY	0.452298023663011	0.457214306528913
KEGG_SULFUR_METABOLISM	0.668770531918699	0.672385507766908
KEGG_STEROID_BIOSYNTHESIS	0.67522368674174	0.67522368674174

## Sheet: CESC
gene.set	p.value	FDR
KEGG_GLYCINE_SERINE_AND_THREONINE_METABOLISM	5.88566653361884E-05	0.005473669876266
KEGG_THYROID_CANCER	5.31182078071791E-05	0.005473669876266
KEGG_TASTE_TRANSDUCTION	0.000139387444154	0.008642021537519
KEGG_AMYOTROPHIC_LATERAL_SCLEROSIS_ALS	0.000302419687447	0.014062515466289
KEGG_BLADDER_CANCER	0.000395404233923	0.014709037501945
KEGG_MAPK_SIGNALING_PATHWAY	0.000483897076095	0.015000809358945
KEGG_LIMONENE_AND_PINENE_DEGRADATION	0.000578675344229	0.015376230575226
KEGG_ARGININE_AND_PROLINE_METABOLISM	0.001425845491446	0.029467473489879
KEGG_TRYPTOPHAN_METABOLISM	0.001355682503462	0.029467473489879
KEGG_BASAL_CELL_CARCINOMA	0.001685927244321	0.030206510137667
KEGG_ALLOGRAFT_REJECTION	0.001786406513518	0.030206510137667
KEGG_LINOLEIC_ACID_METABOLISM	0.002332807259373	0.036158512520277
KEGG_HEMATOPOIETIC_CELL_LINEAGE	0.002658218540914	0.038032972969993
KEGG_CALCIUM_SIGNALING_PATHWAY	0.003916917173067	0.049409148660393
KEGG_HEDGEHOG_SIGNALING_PATHWAY	0.003984608762935	0.049409148660393
KEGG_GRAFT_VERSUS_HOST_DISEASE	0.00532320178839	0.061882220790034
KEGG_RNA_DEGRADATION	0.005752394178887	0.062937959839589
KEGG_VALINE_LEUCINE_AND_ISOLEUCINE_DEGRADATION	0.006572480715955	0.063159225789145
KEGG_NITROGEN_METABOLISM	0.007130880331033	0.063159225789145
KEGG_ABC_TRANSPORTERS	0.007020217018588	0.063159225789145
KEGG_PRIMARY_IMMUNODEFICIENCY	0.006177067144722	0.063159225789145
KEGG_LONG_TERM_DEPRESSION	0.008340497290596	0.070515113456855
KEGG_TYPE_I_DIABETES_MELLITUS	0.009131918112564	0.073849424736386
KEGG_P53_SIGNALING_PATHWAY	0.009611547353066	0.074489491986258
KEGG_PYRIMIDINE_METABOLISM	0.010093511488316	0.075095725473068
KEGG_AXON_GUIDANCE	0.010933586017233	0.078217192277131
KEGG_PENTOSE_PHOSPHATE_PATHWAY	0.012157601486409	0.080761209873999
KEGG_PROPANOATE_METABOLISM	0.01183883637229	0.080761209873999
KEGG_GLYCOSPHINGOLIPID_BIOSYNTHESIS_GLOBO_SERIES	0.01349625638059	0.083795566128416
KEGG_REGULATION_OF_AUTOPHAGY	0.01351541389168	0.083795566128416
KEGG_METABOLISM_OF_XENOBIOTICS_BY_CYTOCHROME_P450	0.014796179594193	0.088697474759649
KEGG_PRION_DISEASES	0.015259780603811	0.088697474759649
KEGG_TYROSINE_METABOLISM	0.01644154298442	0.089944911620652
KEGG_AUTOIMMUNE_THYROID_DISEASE	0.016301059578212	0.089944911620652
KEGG_CITRATE_CYCLE_TCA_CYCLE	0.018371486924972	0.094288785455094
KEGG_UBIQUITIN_MEDIATED_PROTEOLYSIS	0.018756371300207	0.094288785455094
KEGG_VASOPRESSIN_REGULATED_WATER_REABSORPTION	0.017787827304155	0.094288785455094
KEGG_INTESTINAL_IMMUNE_NETWORK_FOR_IGA_PRODUCTION	0.020006495447853	0.097926530350016
KEGG_CELL_ADHESION_MOLECULES_CAMS	0.021531559088678	0.101520794326565
KEGG_COMPLEMENT_AND_COAGULATION_CASCADES	0.022378239609619	0.101520794326565
KEGG_HUNTINGTONS_DISEASE	0.022290393576694	0.101520794326565
KEGG_ALANINE_ASPARTATE_AND_GLUTAMATE_METABOLISM	0.033388511959797	0.103003993962835
KEGG_VALINE_LEUCINE_AND_ISOLEUCINE_BIOSYNTHESIS	0.025616741716736	0.103003993962835
KEGG_BETA_ALANINE_METABOLISM	0.033124795306584	0.103003993962835
KEGG_N_GLYCAN_BIOSYNTHESIS	0.031186409540381	0.103003993962835
KEGG_GLYCOSAMINOGLYCAN_BIOSYNTHESIS_CHONDROITIN_SULFATE	0.031926300316223	0.103003993962835
KEGG_GLYCOSYLPHOSPHATIDYLINOSITOL_GPI_ANCHOR_BIOSYNTHESIS	0.023864291210567	0.103003993962835
KEGG_GLYCOSPHINGOLIPID_BIOSYNTHESIS_GANGLIO_SERIES	0.037056372919855	0.103003993962835
KEGG_PYRUVATE_METABOLISM	0.036894079932286	0.103003993962835
KEGG_BUTANOATE_METABOLISM	0.028059881375372	0.103003993962835
KEGG_RETINOL_METABOLISM	0.023352776672704	0.103003993962835
KEGG_DRUG_METABOLISM_CYTOCHROME_P450	0.036513092088069	0.103003993962835
KEGG_PROTEIN_EXPORT	0.025425300102783	0.103003993962835
KEGG_NEUROACTIVE_LIGAND_RECEPTOR_INTERACTION	0.03315350624219	0.103003993962835
KEGG_PEROXISOME	0.033991754917805	0.103003993962835
KEGG_APOPTOSIS	0.026593579831955	0.103003993962835
KEGG_CARDIAC_MUSCLE_CONTRACTION	0.037103589223172	0.103003993962835
KEGG_WNT_SIGNALING_PATHWAY	0.028837628779516	0.103003993962835
KEGG_NEUROTROPHIN_SIGNALING_PATHWAY	0.031522245683024	0.103003993962835
KEGG_OLFACTORY_TRANSDUCTION	0.03228907776083	0.103003993962835
KEGG_GNRH_SIGNALING_PATHWAY	0.027242872422645	0.103003993962835
KEGG_ALZHEIMERS_DISEASE	0.034646620679525	0.103003993962835
KEGG_VIBRIO_CHOLERAE_INFECTION	0.025777082475401	0.103003993962835
KEGG_PATHOGENIC_ESCHERICHIA_COLI_INFECTION	0.034166373673759	0.103003993962835
KEGG_COLORECTAL_CANCER	0.036836468643754	0.103003993962835
KEGG_MELANOMA	0.033896650717729	0.103003993962835
KEGG_VIRAL_MYOCARDITIS	0.030332968031641	0.103003993962835
KEGG_PANCREATIC_CANCER	0.037964154487392	0.103843128450808
KEGG_GLYCOLYSIS_GLUCONEOGENESIS	0.040494653811655	0.109159501579244
KEGG_HYPERTROPHIC_CARDIOMYOPATHY_HCM	0.041129424664275	0.109286756965074
KEGG_DILATED_CARDIOMYOPATHY	0.041777484851962	0.109445242006547
KEGG_GLYCOSAMINOGLYCAN_DEGRADATION	0.042659889723744	0.110204715119671
KEGG_FATTY_ACID_METABOLISM	0.044042603427334	0.112218140239509
KEGG_VASCULAR_SMOOTH_MUSCLE_CONTRACTION	0.045094022341673	0.113344434534475
KEGG_GLYCOSPHINGOLIPID_BIOSYNTHESIS_LACTO_AND_NEOLACTO_SERIES	0.048897367641782	0.120249267459583
KEGG_ONE_CARBON_POOL_BY_FOLATE	0.049214156471397	0.120249267459583
KEGG_PORPHYRIN_AND_CHLOROPHYLL_METABOLISM	0.049780610722515	0.120249267459583
KEGG_PATHWAYS_IN_CANCER	0.051213133642515	0.122123626378306
KEGG_ASTHMA	0.052269124752098	0.123064015239116
KEGG_NON_SMALL_CELL_LUNG_CANCER	0.054102273799373	0.125787786583542
KEGG_ECM_RECEPTOR_INTERACTION	0.05686365019427	0.126205540392262
KEGG_MATURITY_ONSET_DIABETES_OF_THE_YOUNG	0.056996050499731	0.126205540392262
KEGG_EPITHELIAL_CELL_SIGNALING_IN_HELICOBACTER_PYLORI_INFECTION	0.056739866036636	0.126205540392262
KEGG_ARRHYTHMOGENIC_RIGHT_VENTRICULAR_CARDIOMYOPATHY_ARVC	0.055590156487479	0.126205540392262
KEGG_LYSINE_DEGRADATION	0.057807326210841	0.126496031473134
KEGG_RENIN_ANGIOTENSIN_SYSTEM	0.061416415142112	0.129811968368555
KEGG_NOD_LIKE_RECEPTOR_SIGNALING_PATHWAY	0.06033747659692	0.129811968368555
KEGG_CHRONIC_MYELOID_LEUKEMIA	0.06109462686572	0.129811968368555
KEGG_ASCORBATE_AND_ALDARATE_METABOLISM	0.063821368370221	0.131354740983877
KEGG_BASE_EXCISION_REPAIR	0.064264953922219	0.131354740983877
KEGG_ENDOMETRIAL_CANCER	0.063211131484575	0.131354740983877
KEGG_LONG_TERM_POTENTIATION	0.065727358525052	0.132883572670213
KEGG_LEISHMANIA_INFECTION	0.066931909472159	0.133863818944318
KEGG_FOCAL_ADHESION	0.071601164400655	0.14167889977151
KEGG_REGULATION_OF_ACTIN_CYTOSKELETON	0.072746380946085	0.142429756378651
KEGG_ANTIGEN_PROCESSING_AND_PRESENTATION	0.075810338702791	0.146882531236657
KEGG_GLYCEROLIPID_METABOLISM	0.08073717995531	0.15481562341946
KEGG_PENTOSE_AND_GLUCURONATE_INTERCONVERSIONS	0.082385192319959	0.155025850727619
KEGG_BIOSYNTHESIS_OF_UNSATURATED_FATTY_ACIDS	0.083347231573989	0.155025850727619
KEGG_SMALL_CELL_LUNG_CANCER	0.083301310027945	0.155025850727619
KEGG_PURINE_METABOLISM	0.08661863414125	0.159515504458143
KEGG_RIBOFLAVIN_METABOLISM	0.087979301014044	0.16043284302561
KEGG_NOTCH_SIGNALING_PATHWAY	0.089889674088412	0.161028889817439
KEGG_GAP_JUNCTION	0.090037658822654	0.161028889817439
KEGG_INOSITOL_PHOSPHATE_METABOLISM	0.092052044411844	0.161525285477387
KEGG_OOCYTE_MEIOSIS	0.091752477982919	0.161525285477387
KEGG_GLYCOSAMINOGLYCAN_BIOSYNTHESIS_HEPARAN_SULFATE	0.094729023760943	0.164669144107807
KEGG_PARKINSONS_DISEASE	0.09566697700438	0.164759793729766
KEGG_TERPENOID_BACKBONE_BIOSYNTHESIS	0.096794165334432	0.165171694974351
KEGG_BASAL_TRANSCRIPTION_FACTORS	0.109383536113006	0.178467874710693
KEGG_CELL_CYCLE	0.105673103568235	0.178467874710693
KEGG_VEGF_SIGNALING_PATHWAY	0.108174806288326	0.178467874710693
KEGG_MELANOGENESIS	0.107803869652085	0.178467874710693
KEGG_PROSTATE_CANCER	0.10869295059618	0.178467874710693
KEGG_CYSTEINE_AND_METHIONINE_METABOLISM	0.112138193369082	0.181371338840428
KEGG_DRUG_METABOLISM_OTHER_ENZYMES	0.113518974786081	0.182021804398372
KEGG_ADHERENS_JUNCTION	0.117732986615351	0.187165260773123
KEGG_TAURINE_AND_HYPOTAURINE_METABOLISM	0.123901416439723	0.195302232693123
KEGG_STEROID_HORMONE_BIOSYNTHESIS	0.127979000169224	0.200034403625846
KEGG_CHEMOKINE_SIGNALING_PATHWAY	0.130422299321435	0.202154563948225
KEGG_AMINOACYL_TRNA_BIOSYNTHESIS	0.132937284485188	0.204240707761855
KEGG_TYPE_II_DIABETES_MELLITUS	0.133964335198636	0.204240707761855
KEGG_ENDOCYTOSIS	0.135430564271848	0.20479743865499
KEGG_GALACTOSE_METABOLISM	0.137857043973603	0.205131281432721
KEGG_FOLATE_BIOSYNTHESIS	0.13722124440997	0.205131281432721
KEGG_GLIOMA	0.139293952898054	0.205624406659032
KEGG_ETHER_LIPID_METABOLISM	0.143851814900426	0.210680610799049
KEGG_RIBOSOME	0.149179477975192	0.215095991499114
KEGG_CYTOKINE_CYTOKINE_RECEPTOR_INTERACTION	0.148820004861633	0.215095991499114
KEGG_O_GLYCAN_BIOSYNTHESIS	0.150656116434316	0.215554135821406
KEGG_PANTOTHENATE_AND_COA_BIOSYNTHESIS	0.153987137506035	0.217715128367147
KEGG_PHOSPHATIDYLINOSITOL_SIGNALING_SYSTEM	0.154507510454104	0.217715128367147
KEGG_NATURAL_KILLER_CELL_MEDIATED_CYTOTOXICITY	0.157502639634233	0.220266849413288
KEGG_FRUCTOSE_AND_MANNOSE_METABOLISM	0.160118179546318	0.222253592504591
KEGG_GLUTATHIONE_METABOLISM	0.166082184448079	0.228824343017353
KEGG_SPHINGOLIPID_METABOLISM	0.16920235563922	0.230114122078761
KEGG_SPLICEOSOME	0.169492659810701	0.230114122078761
KEGG_DORSO_VENTRAL_AXIS_FORMATION	0.184654212368975	0.248881764497314
KEGG_PHENYLALANINE_METABOLISM	0.188681028248194	0.252479649310533
KEGG_DNA_REPLICATION	0.192191506029857	0.255340143725381
KEGG_LYSOSOME	0.194856269101217	0.257044440090968
KEGG_PPAR_SIGNALING_PATHWAY	0.197660329366912	0.258907191987645
KEGG_SYSTEMIC_LUPUS_ERYTHEMATOSUS	0.200740254975818	0.261102709269246
KEGG_CYTOSOLIC_DNA_SENSING_PATHWAY	0.216525128202582	0.279678290595001
KEGG_STARCH_AND_SUCROSE_METABOLISM	0.229410478514078	0.292790296413068
KEGG_NON_HOMOLOGOUS_END_JOINING	0.229824641270473	0.292790296413068
KEGG_GLYCEROPHOSPHOLIPID_METABOLISM	0.232430656438353	0.294095932636284
KEGG_OXIDATIVE_PHOSPHORYLATION	0.23672462068714	0.295508586898041
KEGG_PROXIMAL_TUBULE_BICARBONATE_RECLAMATION	0.235740242787549	0.295508586898041
KEGG_HOMOLOGOUS_RECOMBINATION	0.2463211068634	0.305438172510616
KEGG_ARACHIDONIC_ACID_METABOLISM	0.26428230580911	0.325539793910559
KEGG_RIG_I_LIKE_RECEPTOR_SIGNALING_PATHWAY	0.269215184722869	0.3294343707793
KEGG_PRIMARY_BILE_ACID_BIOSYNTHESIS	0.275832135442973	0.335325341126752
KEGG_OTHER_GLYCAN_DEGRADATION	0.280951831301955	0.339331432611452
KEGG_INSULIN_SIGNALING_PATHWAY	0.290402715686684	0.348483258824021
KEGG_FC_EPSILON_RI_SIGNALING_PATHWAY	0.294109745823461	0.350669312327972
KEGG_HISTIDINE_METABOLISM	0.30265484142646	0.356289876615959
KEGG_PROGESTERONE_MEDIATED_OOCYTE_MATURATION	0.302185662401263	0.356289876615959
KEGG_LEUKOCYTE_TRANSENDOTHELIAL_MIGRATION	0.305713369011752	0.357626959976012
KEGG_FC_GAMMA_R_MEDIATED_PHAGOCYTOSIS	0.330920672972862	0.384695282330952
KEGG_SELENOAMINO_ACID_METABOLISM	0.353662123724757	0.407184844140435
KEGG_MISMATCH_REPAIR	0.356834030080059	0.407184844140435
KEGG_ERBB_SIGNALING_PATHWAY	0.356390447427847	0.407184844140435
KEGG_MTOR_SIGNALING_PATHWAY	0.361388756204739	0.409867735695618
KEGG_TIGHT_JUNCTION	0.365499150368625	0.410365116993625
KEGG_ADIPOCYTOKINE_SIGNALING_PATHWAY	0.366239835596461	0.410365116993625
KEGG_RNA_POLYMERASE	0.387762244450962	0.431878906993287
KEGG_T_CELL_RECEPTOR_SIGNALING_PATHWAY	0.391439475583739	0.433379419396283
KEGG_PROTEASOME	0.394029250362214	0.433665328801017
KEGG_TGF_BETA_SIGNALING_PATHWAY	0.402303431216324	0.440167283566096
KEGG_ALPHA_LINOLENIC_ACID_METABOLISM	0.426133756366817	0.463513910434082
KEGG_GLYCOSAMINOGLYCAN_BIOSYNTHESIS_KERATAN_SULFATE	0.445032756977382	0.479891007318241
KEGG_TOLL_LIKE_RECEPTOR_SIGNALING_PATHWAY	0.446350237989547	0.479891007318241
KEGG_AMINO_SUGAR_AND_NUCLEOTIDE_SUGAR_METABOLISM	0.457013327102849	0.488531487592701
KEGG_SNARE_INTERACTIONS_IN_VESICULAR_TRANSPORT	0.472450769961438	0.501396610007793
KEGG_ALDOSTERONE_REGULATED_SODIUM_REABSORPTION	0.474439803018127	0.501396610007793
KEGG_RENAL_CELL_CARCINOMA	0.501358648464092	0.526851461097859
KEGG_B_CELL_RECEPTOR_SIGNALING_PATHWAY	0.505470870684031	0.528188662624886
KEGG_GLYOXYLATE_AND_DICARBOXYLATE_METABOLISM	0.549236338503036	0.570714854533881
KEGG_NUCLEOTIDE_EXCISION_REPAIR	0.565791587192593	0.584651306765679
KEGG_CIRCADIAN_RHYTHM_MAMMAL	0.595758276121297	0.612215687063875
KEGG_NICOTINATE_AND_NICOTINAMIDE_METABOLISM	0.619858957513406	0.633482231304909
KEGG_ACUTE_MYELOID_LEUKEMIA	0.626170538859333	0.636435629660305
KEGG_JAK_STAT_SIGNALING_PATHWAY	0.74853288245556	0.756669109438772
KEGG_SULFUR_METABOLISM	0.809741138917672	0.814118118046957
KEGG_STEROID_BIOSYNTHESIS	0.854884986711939	0.854884986711939

## Sheet: CHOL
gene.set	p.value	FDR
KEGG_GLYCINE_SERINE_AND_THREONINE_METABOLISM	3.99276251064652E-05	0.002080159549396
KEGG_RNA_DEGRADATION	4.47346139655013E-05	0.002080159549396
KEGG_MAPK_SIGNALING_PATHWAY	3.14763808046302E-05	0.002080159549396
KEGG_WNT_SIGNALING_PATHWAY	2.18291393083647E-05	0.002080159549396
KEGG_LINOLEIC_ACID_METABOLISM	7.03060608977177E-05	0.00257136825569
KEGG_TASTE_TRANSDUCTION	8.29473630867812E-05	0.00257136825569
KEGG_CALCIUM_SIGNALING_PATHWAY	0.000151812731047	0.002848029080724
KEGG_AMYOTROPHIC_LATERAL_SCLEROSIS_ALS	0.000170753768592	0.002848029080724
KEGG_HUNTINGTONS_DISEASE	0.000133766053424	0.002848029080724
KEGG_PRION_DISEASES	0.000173674915383	0.002848029080724
KEGG_VIBRIO_CHOLERAE_INFECTION	0.000173674915383	0.002848029080724
KEGG_ARRHYTHMOGENIC_RIGHT_VENTRICULAR_CARDIOMYOPATHY_ARVC	0.00018374381166	0.002848029080724
KEGG_LYSINE_DEGRADATION	0.000622291433243	0.003656065078736
KEGG_GLYCOSYLPHOSPHATIDYLINOSITOL_GPI_ANCHOR_BIOSYNTHESIS	0.000616067346354	0.003656065078736
KEGG_GLYCOSPHINGOLIPID_BIOSYNTHESIS_GLOBO_SERIES	0.000477475801924	0.003656065078736
KEGG_PROPANOATE_METABOLISM	0.000487081065525	0.003656065078736
KEGG_RETINOL_METABOLISM	0.000622493203015	0.003656065078736
KEGG_LIMONENE_AND_PINENE_DEGRADATION	0.000477475801924	0.003656065078736
KEGG_ABC_TRANSPORTERS	0.000388109039454	0.003656065078736
KEGG_BASAL_TRANSCRIPTION_FACTORS	0.000550218601924	0.003656065078736
KEGG_UBIQUITIN_MEDIATED_PROTEOLYSIS	0.000648656707518	0.003656065078736
KEGG_REGULATION_OF_AUTOPHAGY	0.000582973536472	0.003656065078736
KEGG_APOPTOSIS	0.000428740391011	0.003656065078736
KEGG_CARDIAC_MUSCLE_CONTRACTION	0.000642977581976	0.003656065078736
KEGG_HEDGEHOG_SIGNALING_PATHWAY	0.000344786237198	0.003656065078736
KEGG_COLORECTAL_CANCER	0.000609093207003	0.003656065078736
KEGG_THYROID_CANCER	0.000349588847957	0.003656065078736
KEGG_BASAL_CELL_CARCINOMA	0.000378698487202	0.003656065078736
KEGG_BLADDER_CANCER	0.000595490826126	0.003656065078736
KEGG_PRIMARY_IMMUNODEFICIENCY	0.000369786148622	0.003656065078736
KEGG_HYPERTROPHIC_CARDIOMYOPATHY_HCM	0.00029721656798	0.003656065078736
KEGG_DILATED_CARDIOMYOPATHY	0.000255891122414	0.003656065078736
KEGG_VIRAL_MYOCARDITIS	0.000526693363071	0.003656065078736
KEGG_AXON_GUIDANCE	0.000703065007528	0.003846179158827
KEGG_ADHERENS_JUNCTION	0.000841772786824	0.004473421095696
KEGG_HEMATOPOIETIC_CELL_LINEAGE	0.000955934145524	0.004938993085207
KEGG_ARGININE_AND_PROLINE_METABOLISM	0.001033854952728	0.005197216789387
KEGG_SMALL_CELL_LUNG_CANCER	0.001061917230904	0.005197805393371
KEGG_CHRONIC_MYELOID_LEUKEMIA	0.001096130634842	0.005227699950784
KEGG_INOSITOL_PHOSPHATE_METABOLISM	0.001185067607453	0.005510564374654
KEGG_CHEMOKINE_SIGNALING_PATHWAY	0.001263242820958	0.005594361064244
KEGG_PATHOGENIC_ESCHERICHIA_COLI_INFECTION	0.001261187978705	0.005594361064244
KEGG_NOTCH_SIGNALING_PATHWAY	0.001313920014981	0.005683467971778
KEGG_NEUROTROPHIN_SIGNALING_PATHWAY	0.00141904933228	0.005998708541
KEGG_METABOLISM_OF_XENOBIOTICS_BY_CYTOCHROME_P450	0.001530305731412	0.0060766515533
KEGG_CELL_ADHESION_MOLECULES_CAMS	0.001569156952689	0.0060766515533
KEGG_NOD_LIKE_RECEPTOR_SIGNALING_PATHWAY	0.001493885656718	0.0060766515533
KEGG_PATHWAYS_IN_CANCER	0.00163350848207	0.0060766515533
KEGG_PANCREATIC_CANCER	0.001588352473394	0.0060766515533
KEGG_MELANOMA	0.001621278776559	0.0060766515533
KEGG_MELANOGENESIS	0.001774776199887	0.00647271319959
KEGG_ALANINE_ASPARTATE_AND_GLUTAMATE_METABOLISM	0.002024194954126	0.007103778518252
KEGG_PYRUVATE_METABOLISM	0.002021721470573	0.007103778518252
KEGG_TYPE_II_DIABETES_MELLITUS	0.00218147968524	0.007513985582493
KEGG_BUTANOATE_METABOLISM	0.002237132293393	0.007547015618502
KEGG_VASOPRESSIN_REGULATED_WATER_REABSORPTION	0.002272219756108	0.007547015618502
KEGG_BASE_EXCISION_REPAIR	0.002715768111378	0.008861980152917
KEGG_PYRIMIDINE_METABOLISM	0.003663337246328	0.010210793701601
KEGG_VALINE_LEUCINE_AND_ISOLEUCINE_BIOSYNTHESIS	0.004007462044177	0.010210793701601
KEGG_BETA_ALANINE_METABOLISM	0.004007462044177	0.010210793701601
KEGG_TAURINE_AND_HYPOTAURINE_METABOLISM	0.003828830414073	0.010210793701601
KEGG_N_GLYCAN_BIOSYNTHESIS	0.003310834244935	0.010210793701601
KEGG_GLYCOSAMINOGLYCAN_BIOSYNTHESIS_CHONDROITIN_SULFATE	0.003783603010162	0.010210793701601
KEGG_NITROGEN_METABOLISM	0.004007462044177	0.010210793701601
KEGG_NON_HOMOLOGOUS_END_JOINING	0.003825004267234	0.010210793701601
KEGG_CYTOKINE_CYTOKINE_RECEPTOR_INTERACTION	0.003511987662762	0.010210793701601
KEGG_P53_SIGNALING_PATHWAY	0.003324523545416	0.010210793701601
KEGG_MTOR_SIGNALING_PATHWAY	0.0036048530061	0.010210793701601
KEGG_REGULATION_OF_ACTIN_CYTOSKELETON	0.003513049550998	0.010210793701601
KEGG_GNRH_SIGNALING_PATHWAY	0.00395289023262	0.010210793701601
KEGG_LEISHMANIA_INFECTION	0.0036048530061	0.010210793701601
KEGG_ENDOMETRIAL_CANCER	0.003672185104094	0.010210793701601
KEGG_NON_SMALL_CELL_LUNG_CANCER	0.003571996527889	0.010210793701601
KEGG_ASCORBATE_AND_ALDARATE_METABOLISM	0.004236697293834	0.010234099956535
KEGG_GLYCOSPHINGOLIPID_BIOSYNTHESIS_GANGLIO_SERIES	0.004236697293834	0.010234099956535
KEGG_RIBOFLAVIN_METABOLISM	0.004236697293834	0.010234099956535
KEGG_PROTEIN_EXPORT	0.004236697293834	0.010234099956535
KEGG_CELL_CYCLE	0.004656862769369	0.011104826603881
KEGG_PHOSPHATIDYLINOSITOL_SIGNALING_SYSTEM	0.004724699496314	0.011123976029296
KEGG_OLFACTORY_TRANSDUCTION	0.004850029544265	0.011276318690417
KEGG_FOCAL_ADHESION	0.004984363634732	0.011388830398244
KEGG_NATURAL_KILLER_CELL_MEDIATED_CYTOTOXICITY	0.005026651344726	0.011388830398244
KEGG_PROSTATE_CANCER	0.005082112489539	0.011388830398244
KEGG_ECM_RECEPTOR_INTERACTION	0.005813262790405	0.012872224750182
KEGG_STEROID_HORMONE_BIOSYNTHESIS	0.006411647796545	0.013707660806406
KEGG_PURINE_METABOLISM	0.006358562727273	0.013707660806406
KEGG_AUTOIMMUNE_THYROID_DISEASE	0.00626832613011	0.013707660806406
KEGG_COMPLEMENT_AND_COAGULATION_CASCADES	0.006508916654436	0.013757482928693
KEGG_PORPHYRIN_AND_CHLOROPHYLL_METABOLISM	0.006982231107319	0.014024054122305
KEGG_LYSOSOME	0.006870476508014	0.014024054122305
KEGG_RIG_I_LIKE_RECEPTOR_SIGNALING_PATHWAY	0.006982231107319	0.014024054122305
KEGG_LONG_TERM_POTENTIATION	0.00671347751414	0.014024054122305
KEGG_EPITHELIAL_CELL_SIGNALING_IN_HELICOBACTER_PYLORI_INFECTION	0.007012027061153	0.014024054122305
KEGG_LONG_TERM_DEPRESSION	0.007093263220394	0.014035605946737
KEGG_AMINOACYL_TRNA_BIOSYNTHESIS	0.007250280682903	0.014195286389684
KEGG_GRAFT_VERSUS_HOST_DISEASE	0.007460706567621	0.014455118974765
KEGG_TGF_BETA_SIGNALING_PATHWAY	0.007562166798237	0.014500649736826
KEGG_GLYCEROLIPID_METABOLISM	0.007906361394751	0.015005951218608
KEGG_DRUG_METABOLISM_CYTOCHROME_P450	0.008239601342633	0.015473343817287
KEGG_GLIOMA	0.008319002052305	0.015473343817287
KEGG_PENTOSE_PHOSPHATE_PATHWAY	0.009270525678136	0.017072453229042
KEGG_OOCYTE_MEIOSIS	0.009538811418114	0.017394303174208
KEGG_ALZHEIMERS_DISEASE	0.009985418180574	0.018031920209579
KEGG_NEUROACTIVE_LIGAND_RECEPTOR_INTERACTION	0.011072904257241	0.019676964919843
KEGG_SYSTEMIC_LUPUS_ERYTHEMATOSUS	0.011107964067653	0.019676964919843
KEGG_VEGF_SIGNALING_PATHWAY	0.011304148617851	0.019835581536983
KEGG_ANTIGEN_PROCESSING_AND_PRESENTATION	0.011828471025527	0.020561641221945
KEGG_FATTY_ACID_METABOLISM	0.012762210693206	0.021579738081239
KEGG_TOLL_LIKE_RECEPTOR_SIGNALING_PATHWAY	0.012649308553338	0.021579738081239
KEGG_JAK_STAT_SIGNALING_PATHWAY	0.012645855028748	0.021579738081239
KEGG_T_CELL_RECEPTOR_SIGNALING_PATHWAY	0.013091719947348	0.02193747666853
KEGG_DRUG_METABOLISM_OTHER_ENZYMES	0.013227459747459	0.021967031366316
KEGG_PARKINSONS_DISEASE	0.013832535968342	0.022768599027536
KEGG_CYSTEINE_AND_METHIONINE_METABOLISM	0.014569465659112	0.023001683918283
KEGG_SPHINGOLIPID_METABOLISM	0.014573726806599	0.023001683918283
KEGG_VASCULAR_SMOOTH_MUSCLE_CONTRACTION	0.014592466141707	0.023001683918283
KEGG_CYTOSOLIC_DNA_SENSING_PATHWAY	0.014569465659112	0.023001683918283
KEGG_ALLOGRAFT_REJECTION	0.014142638638572	0.023001683918283
KEGG_ADIPOCYTOKINE_SIGNALING_PATHWAY	0.014732502924519	0.023027273478659
KEGG_GLYCOLYSIS_GLUCONEOGENESIS	0.015617501237519	0.023450958932015
KEGG_PENTOSE_AND_GLUCURONATE_INTERCONVERSIONS	0.015886133470075	0.023450958932015
KEGG_STARCH_AND_SUCROSE_METABOLISM	0.015267863578929	0.023450958932015
KEGG_GLYCOSAMINOGLYCAN_DEGRADATION	0.015886133470075	0.023450958932015
KEGG_GLYCOSPHINGOLIPID_BIOSYNTHESIS_LACTO_AND_NEOLACTO_SERIES	0.015886133470075	0.023450958932015
KEGG_PPAR_SIGNALING_PATHWAY	0.015810981458039	0.023450958932015
KEGG_GAP_JUNCTION	0.015379727608814	0.023450958932015
KEGG_TYROSINE_METABOLISM	0.016107075378684	0.023570730936909
KEGG_TRYPTOPHAN_METABOLISM	0.01622071806411	0.023570730936909
KEGG_DNA_REPLICATION	0.016617064313129	0.023959488079396
KEGG_INTESTINAL_IMMUNE_NETWORK_FOR_IGA_PRODUCTION	0.017551067578398	0.025111527458323
KEGG_LEUKOCYTE_TRANSENDOTHELIAL_MIGRATION	0.018170196583214	0.025798905072349
KEGG_TYPE_I_DIABETES_MELLITUS	0.019837334856862	0.027952608207397
KEGG_DORSO_VENTRAL_AXIS_FORMATION	0.021105431275735	0.029515866295388
KEGG_ENDOCYTOSIS	0.024415348002932	0.033889960660786
KEGG_PROGESTERONE_MEDIATED_OOCYTE_MATURATION	0.024783195951601	0.034145736644427
KEGG_FC_EPSILON_RI_SIGNALING_PATHWAY	0.025848552798223	0.035351697209335
KEGG_B_CELL_RECEPTOR_SIGNALING_PATHWAY	0.026896820066897	0.036516850601772
KEGG_PRIMARY_BILE_ACID_BIOSYNTHESIS	0.028279558659174	0.0365277632681
KEGG_VALINE_LEUCINE_AND_ISOLEUCINE_DEGRADATION	0.027289415178244	0.0365277632681
KEGG_GLYCEROPHOSPHOLIPID_METABOLISM	0.028145755964193	0.0365277632681
KEGG_TERPENOID_BACKBONE_BIOSYNTHESIS	0.028279558659174	0.0365277632681
KEGG_BIOSYNTHESIS_OF_UNSATURATED_FATTY_ACIDS	0.028279558659174	0.0365277632681
KEGG_SPLICEOSOME	0.027940137834143	0.0365277632681
KEGG_MISMATCH_REPAIR	0.028279558659174	0.0365277632681
KEGG_FOLATE_BIOSYNTHESIS	0.032011050641514	0.040503778362731
KEGG_CIRCADIAN_RHYTHM_MAMMAL	0.032011050641514	0.040503778362731
KEGG_INSULIN_SIGNALING_PATHWAY	0.031657440985817	0.040503778362731
KEGG_TIGHT_JUNCTION	0.033025629428212	0.04150518293005
KEGG_GLYCOSAMINOGLYCAN_BIOSYNTHESIS_HEPARAN_SULFATE	0.036030871977503	0.044978135488694
KEGG_FRUCTOSE_AND_MANNOSE_METABOLISM	0.037320200995666	0.045668140692065
KEGG_GALACTOSE_METABOLISM	0.037320200995666	0.045668140692065
KEGG_ETHER_LIPID_METABOLISM	0.037320200995666	0.045668140692065
KEGG_ONE_CARBON_POOL_BY_FOLATE	0.038547549741342	0.046861727136533
KEGG_ERBB_SIGNALING_PATHWAY	0.042323736187756	0.051118278772225
KEGG_RENAL_CELL_CARCINOMA	0.042794184712511	0.051353021655013
KEGG_ALDOSTERONE_REGULATED_SODIUM_REABSORPTION	0.052671359082985	0.062800466598943
KEGG_ARACHIDONIC_ACID_METABOLISM	0.064916174148359	0.076907059819075
KEGG_OXIDATIVE_PHOSPHORYLATION	0.068871772543305	0.081076896791486
KEGG_FC_GAMMA_R_MEDIATED_PHAGOCYTOSIS	0.072643725613646	0.084979452604643
KEGG_PROTEASOME	0.073317766638065	0.085231903716751
KEGG_NUCLEOTIDE_EXCISION_REPAIR	0.076048313644808	0.087857057999592
KEGG_RIBOSOME	0.077110779174394	0.08804650958145
KEGG_MATURITY_ONSET_DIABETES_OF_THE_YOUNG	0.077159037966539	0.08804650958145
KEGG_PHENYLALANINE_METABOLISM	0.078815066386874	0.089387819194869
KEGG_HOMOLOGOUS_RECOMBINATION	0.081244828630829	0.09158507954748
KEGG_OTHER_GLYCAN_DEGRADATION	0.084579815722178	0.094202669007935
KEGG_RNA_POLYMERASE	0.084579815722178	0.094202669007935
KEGG_PEROXISOME	0.109390357667982	0.121110753132408
KEGG_RENIN_ANGIOTENSIN_SYSTEM	0.117135819683818	0.128918712788108
KEGG_AMINO_SUGAR_AND_NUCLEOTIDE_SUGAR_METABOLISM	0.135781734055761	0.146833735664951
KEGG_PANTOTHENATE_AND_COA_BIOSYNTHESIS	0.135781734055761	0.146833735664951
KEGG_ASTHMA	0.135781734055761	0.146833735664951
KEGG_SELENOAMINO_ACID_METABOLISM	0.147446991909044	0.158526823670995
KEGG_O_GLYCAN_BIOSYNTHESIS	0.150059877827957	0.16040883491954
KEGG_ACUTE_MYELOID_LEUKEMIA	0.158972192484544	0.168964730297858
KEGG_ALPHA_LINOLENIC_ACID_METABOLISM	0.166086447307896	0.175523177268572
KEGG_CITRATE_CYCLE_TCA_CYCLE	0.237264358518694	0.249328647934898
KEGG_GLYCOSAMINOGLYCAN_BIOSYNTHESIS_KERATAN_SULFATE	0.305049524592701	0.316978835610293
KEGG_PROXIMAL_TUBULE_BICARBONATE_RECLAMATION	0.304948922500168	0.316978835610293
KEGG_HISTIDINE_METABOLISM	0.383097069606064	0.395866971926266
KEGG_NICOTINATE_AND_NICOTINAMIDE_METABOLISM	0.430856677833898	0.442758796006105
KEGG_GLUTATHIONE_METABOLISM	0.440140125823229	0.449813535181981
KEGG_GLYOXYLATE_AND_DICARBOXYLATE_METABOLISM	0.446086771301112	0.453399669191294
KEGG_SNARE_INTERACTIONS_IN_VESICULAR_TRANSPORT	0.453769153246782	0.458701426651638
KEGG_STEROID_BIOSYNTHESIS	0.720469697039271	0.720469697039271
KEGG_SULFUR_METABOLISM	0.720469697039271	0.720469697039271

## Sheet: COAD
gene.set	p.value	FDR
KEGG_PENTOSE_PHOSPHATE_PATHWAY	0.08297599585807	0.570904297641718		(NON SIGNIFICANT)
KEGG_PYRIMIDINE_METABOLISM	0.049026653413645	0.570904297641718
KEGG_GLYCINE_SERINE_AND_THREONINE_METABOLISM	0.009426083674852	0.570904297641718
KEGG_LYSINE_DEGRADATION	0.119426368601744	0.570904297641718
KEGG_ARGININE_AND_PROLINE_METABOLISM	0.043560803956986	0.570904297641718
KEGG_TYROSINE_METABOLISM	0.120751286774252	0.570904297641718
KEGG_TRYPTOPHAN_METABOLISM	0.057326381053624	0.570904297641718
KEGG_N_GLYCAN_BIOSYNTHESIS	0.102458435154692	0.570904297641718
KEGG_GLYCOSYLPHOSPHATIDYLINOSITOL_GPI_ANCHOR_BIOSYNTHESIS	0.026880408660491	0.570904297641718
KEGG_LINOLEIC_ACID_METABOLISM	0.008440653823687	0.570904297641718
KEGG_GLYCOSPHINGOLIPID_BIOSYNTHESIS_GLOBO_SERIES	0.099679400577299	0.570904297641718
KEGG_GLYCOSPHINGOLIPID_BIOSYNTHESIS_GANGLIO_SERIES	0.094884437401457	0.570904297641718
KEGG_ONE_CARBON_POOL_BY_FOLATE	0.096757626356452	0.570904297641718
KEGG_RIBOFLAVIN_METABOLISM	0.122775117772413	0.570904297641718
KEGG_RETINOL_METABOLISM	0.061975099455046	0.570904297641718
KEGG_PORPHYRIN_AND_CHLOROPHYLL_METABOLISM	0.122452296306166	0.570904297641718
KEGG_LIMONENE_AND_PINENE_DEGRADATION	0.027434991071733	0.570904297641718
KEGG_METABOLISM_OF_XENOBIOTICS_BY_CYTOCHROME_P450	0.063157032714338	0.570904297641718
KEGG_DRUG_METABOLISM_CYTOCHROME_P450	0.083615821450348	0.570904297641718
KEGG_ABC_TRANSPORTERS	0.088628207732084	0.570904297641718
KEGG_RNA_DEGRADATION	0.098851577753278	0.570904297641718
KEGG_PROTEIN_EXPORT	0.108940572257976	0.570904297641718
KEGG_MAPK_SIGNALING_PATHWAY	0.094199633332041	0.570904297641718
KEGG_CALCIUM_SIGNALING_PATHWAY	0.058889733843693	0.570904297641718
KEGG_UBIQUITIN_MEDIATED_PROTEOLYSIS	0.036488439329467	0.570904297641718
KEGG_PEROXISOME	0.120332344182227	0.570904297641718
KEGG_NOTCH_SIGNALING_PATHWAY	0.044258893954122	0.570904297641718
KEGG_NOD_LIKE_RECEPTOR_SIGNALING_PATHWAY	0.094106438475087	0.570904297641718
KEGG_HEMATOPOIETIC_CELL_LINEAGE	0.077549359217914	0.570904297641718
KEGG_TASTE_TRANSDUCTION	0.012757183640399	0.570904297641718
KEGG_TYPE_I_DIABETES_MELLITUS	0.059603991544855	0.570904297641718
KEGG_PRION_DISEASES	0.057766599658941	0.570904297641718
KEGG_VIBRIO_CHOLERAE_INFECTION	0.089124180137413	0.570904297641718
KEGG_PATHOGENIC_ESCHERICHIA_COLI_INFECTION	0.096177357525969	0.570904297641718
KEGG_LEISHMANIA_INFECTION	0.115828615456192	0.570904297641718
KEGG_AUTOIMMUNE_THYROID_DISEASE	0.083677171209044	0.570904297641718
KEGG_ALLOGRAFT_REJECTION	0.013827708080326	0.570904297641718
KEGG_GRAFT_VERSUS_HOST_DISEASE	0.026337266994802	0.570904297641718
KEGG_PRIMARY_IMMUNODEFICIENCY	0.083074242953705	0.570904297641718
KEGG_VIRAL_MYOCARDITIS	0.058935185711074	0.570904297641718
KEGG_VALINE_LEUCINE_AND_ISOLEUCINE_BIOSYNTHESIS	0.128060018558475	0.577799451787351
KEGG_INTESTINAL_IMMUNE_NETWORK_FOR_IGA_PRODUCTION	0.130470843951982	0.577799451787351
KEGG_GLYCOLYSIS_GLUCONEOGENESIS	0.207294506027358	0.588141307807945
KEGG_CITRATE_CYCLE_TCA_CYCLE	0.249552034406495	0.588141307807945
KEGG_PENTOSE_AND_GLUCURONATE_INTERCONVERSIONS	0.244744714943907	0.588141307807945
KEGG_ASCORBATE_AND_ALDARATE_METABOLISM	0.16577515260696	0.588141307807945
KEGG_FATTY_ACID_METABOLISM	0.141835907786867	0.588141307807945
KEGG_STEROID_HORMONE_BIOSYNTHESIS	0.225001745524518	0.588141307807945
KEGG_PURINE_METABOLISM	0.160212393537233	0.588141307807945
KEGG_ALANINE_ASPARTATE_AND_GLUTAMATE_METABOLISM	0.183079119652794	0.588141307807945
KEGG_VALINE_LEUCINE_AND_ISOLEUCINE_DEGRADATION	0.191752140922346	0.588141307807945
KEGG_GLYCOSAMINOGLYCAN_DEGRADATION	0.215042083275954	0.588141307807945
KEGG_GLYCOSAMINOGLYCAN_BIOSYNTHESIS_CHONDROITIN_SULFATE	0.218186683991564	0.588141307807945
KEGG_GLYCEROLIPID_METABOLISM	0.259771009626198	0.588141307807945
KEGG_INOSITOL_PHOSPHATE_METABOLISM	0.159952576537186	0.588141307807945
KEGG_ETHER_LIPID_METABOLISM	0.213539287396785	0.588141307807945
KEGG_GLYCOSPHINGOLIPID_BIOSYNTHESIS_LACTO_AND_NEOLACTO_SERIES	0.253811644386135	0.588141307807945
KEGG_PYRUVATE_METABOLISM	0.218034602642886	0.588141307807945
KEGG_PROPANOATE_METABOLISM	0.163207280289539	0.588141307807945
KEGG_BUTANOATE_METABOLISM	0.168536215121447	0.588141307807945
KEGG_NITROGEN_METABOLISM	0.251257178543062	0.588141307807945
KEGG_DRUG_METABOLISM_OTHER_ENZYMES	0.227882507161851	0.588141307807945
KEGG_RIBOSOME	0.262450153484191	0.588141307807945
KEGG_BASE_EXCISION_REPAIR	0.205664436611999	0.588141307807945
KEGG_PHOSPHATIDYLINOSITOL_SIGNALING_SYSTEM	0.255719554811053	0.588141307807945
KEGG_OOCYTE_MEIOSIS	0.202776962457108	0.588141307807945
KEGG_REGULATION_OF_AUTOPHAGY	0.160773658391	0.588141307807945
KEGG_ENDOCYTOSIS	0.218918409259273	0.588141307807945
KEGG_CARDIAC_MUSCLE_CONTRACTION	0.141332902167025	0.588141307807945
KEGG_VASCULAR_SMOOTH_MUSCLE_CONTRACTION	0.194193093300073	0.588141307807945
KEGG_HEDGEHOG_SIGNALING_PATHWAY	0.156378993177974	0.588141307807945
KEGG_AXON_GUIDANCE	0.214257014227614	0.588141307807945
KEGG_CELL_ADHESION_MOLECULES_CAMS	0.254462772098765	0.588141307807945
KEGG_COMPLEMENT_AND_COAGULATION_CASCADES	0.217050584054052	0.588141307807945
KEGG_ANTIGEN_PROCESSING_AND_PRESENTATION	0.144334922899816	0.588141307807945
KEGG_OLFACTORY_TRANSDUCTION	0.260229463513601	0.588141307807945
KEGG_MATURITY_ONSET_DIABETES_OF_THE_YOUNG	0.236003814139833	0.588141307807945
KEGG_VASOPRESSIN_REGULATED_WATER_REABSORPTION	0.188669346456308	0.588141307807945
KEGG_ALZHEIMERS_DISEASE	0.161617827481218	0.588141307807945
KEGG_AMYOTROPHIC_LATERAL_SCLEROSIS_ALS	0.230536142630992	0.588141307807945
KEGG_HYPERTROPHIC_CARDIOMYOPATHY_HCM	0.200074933123026	0.588141307807945
KEGG_ARRHYTHMOGENIC_RIGHT_VENTRICULAR_CARDIOMYOPATHY_ARVC	0.257000083628342	0.588141307807945
KEGG_DILATED_CARDIOMYOPATHY	0.182942111928615	0.588141307807945
KEGG_BETA_ALANINE_METABOLISM	0.275319850406436	0.593431034694765
KEGG_BASAL_TRANSCRIPTION_FACTORS	0.272382331547591	0.593431034694765
KEGG_SPLICEOSOME	0.272042150542095	0.593431034694765
KEGG_ADHERENS_JUNCTION	0.277572580744325	0.593431034694765
KEGG_AMINOACYL_TRNA_BIOSYNTHESIS	0.283334161682049	0.598865387191604
KEGG_RENIN_ANGIOTENSIN_SYSTEM	0.291943780954111	0.599877507945745
KEGG_HUNTINGTONS_DISEASE	0.29348845818851	0.599877507945745
KEGG_ASTHMA	0.292647150831137	0.599877507945745
KEGG_TERPENOID_BACKBONE_BIOSYNTHESIS	0.302890398605044	0.612365371092806
KEGG_TAURINE_AND_HYPOTAURINE_METABOLISM	0.313101723749565	0.619988387309091
KEGG_NEUROACTIVE_LIGAND_RECEPTOR_INTERACTION	0.313710311346403	0.619988387309091
KEGG_PARKINSONS_DISEASE	0.316660735453568	0.619988387309091
KEGG_GLYCOSAMINOGLYCAN_BIOSYNTHESIS_HEPARAN_SULFATE	0.334019895864895	0.627335338836866
KEGG_GLYCEROPHOSPHOLIPID_METABOLISM	0.337368512794736	0.627335338836866
KEGG_PANTOTHENATE_AND_COA_BIOSYNTHESIS	0.337191131684362	0.627335338836866
KEGG_BIOSYNTHESIS_OF_UNSATURATED_FATTY_ACIDS	0.335145957616637	0.627335338836866
KEGG_FOCAL_ADHESION	0.332756048475821	0.627335338836866
KEGG_RIG_I_LIKE_RECEPTOR_SIGNALING_PATHWAY	0.344022605168604	0.627335338836866
KEGG_SYSTEMIC_LUPUS_ERYTHEMATOSUS	0.343807435040074	0.627335338836866
KEGG_EPITHELIAL_CELL_SIGNALING_IN_HELICOBACTER_PYLORI_INFECTION	0.348377960974661	0.629109715934825
KEGG_LYSOSOME	0.355180092167202	0.635225934068266
KEGG_FRUCTOSE_AND_MANNOSE_METABOLISM	0.367939173084015	0.64313851810881
KEGG_CYSTEINE_AND_METHIONINE_METABOLISM	0.365928956038103	0.64313851810881
KEGG_OTHER_GLYCAN_DEGRADATION	0.369977534610982	0.64313851810881
KEGG_ECM_RECEPTOR_INTERACTION	0.379380823309714	0.653378084588952
KEGG_SPHINGOLIPID_METABOLISM	0.396459928266338	0.664338258176026
KEGG_FOLATE_BIOSYNTHESIS	0.395844110867379	0.664338258176026
KEGG_TYPE_II_DIABETES_MELLITUS	0.39037444809255	0.664338258176026
KEGG_GNRH_SIGNALING_PATHWAY	0.405735355705635	0.673810501439715
KEGG_STARCH_AND_SUCROSE_METABOLISM	0.418641407732501	0.689091166710135
KEGG_PRIMARY_BILE_ACID_BIOSYNTHESIS	0.432759176383889	0.703982644249022
KEGG_PHENYLALANINE_METABOLISM	0.446612645276261	0.703982644249022
KEGG_PROTEASOME	0.436011111927321	0.703982644249022
KEGG_NON_HOMOLOGOUS_END_JOINING	0.442211706548169	0.703982644249022
KEGG_LEUKOCYTE_TRANSENDOTHELIAL_MIGRATION	0.443580855816531	0.703982644249022
KEGG_DNA_REPLICATION	0.458848401760163	0.713160647827172
KEGG_P53_SIGNALING_PATHWAY	0.460103643759466	0.713160647827172
KEGG_O_GLYCAN_BIOSYNTHESIS	0.470716965269543	0.717012557191064
KEGG_HOMOLOGOUS_RECOMBINATION	0.474153465239252	0.717012557191064
KEGG_APOPTOSIS	0.471931270919274	0.717012557191064
KEGG_GALACTOSE_METABOLISM	0.496921626849577	0.718803360934933
KEGG_ARACHIDONIC_ACID_METABOLISM	0.496911775754687	0.718803360934933
KEGG_PPAR_SIGNALING_PATHWAY	0.499436298746885	0.718803360934933
KEGG_CYTOKINE_CYTOKINE_RECEPTOR_INTERACTION	0.502389445814738	0.718803360934933
KEGG_CYTOSOLIC_DNA_SENSING_PATHWAY	0.480130816988944	0.718803360934933
KEGG_FC_GAMMA_R_MEDIATED_PHAGOCYTOSIS	0.496593999730715	0.718803360934933
KEGG_LONG_TERM_DEPRESSION	0.484008227243376	0.718803360934933
KEGG_GLUTATHIONE_METABOLISM	0.532363522319149	0.755874924819555
KEGG_RNA_POLYMERASE	0.547814040632189	0.771919784527175
KEGG_HISTIDINE_METABOLISM	0.564544842567477	0.789335018961463
KEGG_SELENOAMINO_ACID_METABOLISM	0.570538545668275	0.789335018961463
KEGG_TOLL_LIKE_RECEPTOR_SIGNALING_PATHWAY	0.572904449246223	0.789335018961463
KEGG_OXIDATIVE_PHOSPHORYLATION	0.60868585738739	0.804907821116168
KEGG_ALPHA_LINOLENIC_ACID_METABOLISM	0.593210182424445	0.804907821116168
KEGG_MTOR_SIGNALING_PATHWAY	0.608998919309393	0.804907821116168
KEGG_LONG_TERM_POTENTIATION	0.608159643008288	0.804907821116168
KEGG_ADIPOCYTOKINE_SIGNALING_PATHWAY	0.595200830001784	0.804907821116168
KEGG_PROXIMAL_TUBULE_BICARBONATE_RECLAMATION	0.610172057942902	0.804907821116168
KEGG_MISMATCH_REPAIR	0.625824099561093	0.817642783806131
KEGG_SMALL_CELL_LUNG_CANCER	0.628617839162778	0.817642783806131
KEGG_NUCLEOTIDE_EXCISION_REPAIR	0.634472261851686	0.817911981236014
KEGG_CHEMOKINE_SIGNALING_PATHWAY	0.645598237258802	0.817911981236014
KEGG_VEGF_SIGNALING_PATHWAY	0.646414307751044	0.817911981236014
KEGG_GAP_JUNCTION	0.641017249804282	0.817911981236014
KEGG_TGF_BETA_SIGNALING_PATHWAY	0.651182716940049	0.81837827939763
KEGG_GLYOXYLATE_AND_DICARBOXYLATE_METABOLISM	0.665685715668345	0.830990222243706
KEGG_AMINO_SUGAR_AND_NUCLEOTIDE_SUGAR_METABOLISM	0.680159442641465	0.843397708875417
KEGG_MELANOGENESIS	0.689975858714964	0.849904037887307
KEGG_CELL_CYCLE	0.694553235398722	0.849913827527383
KEGG_BLADDER_CANCER	0.707280831300839	0.859831598836314
KEGG_CIRCADIAN_RHYTHM_MAMMAL	0.715305952659142	0.863940955809094
KEGG_SNARE_INTERACTIONS_IN_VESICULAR_TRANSPORT	0.730273689945222	0.876328427934267
KEGG_GLYCOSAMINOGLYCAN_BIOSYNTHESIS_KERATAN_SULFATE	0.737210138377536	0.878981318834754
KEGG_NICOTINATE_AND_NICOTINAMIDE_METABOLISM	0.743867278458644	0.881269514607056
KEGG_DORSO_VENTRAL_AXIS_FORMATION	0.775052373552476	0.888304234010385
KEGG_TIGHT_JUNCTION	0.778460162062865	0.888304234010385
KEGG_NATURAL_KILLER_CELL_MEDIATED_CYTOTOXICITY	0.764389527376051	0.888304234010385
KEGG_NEUROTROPHIN_SIGNALING_PATHWAY	0.758387233995645	0.888304234010385
KEGG_REGULATION_OF_ACTIN_CYTOSKELETON	0.775333874873956	0.888304234010385
KEGG_PATHWAYS_IN_CANCER	0.763509958540948	0.888304234010385
KEGG_INSULIN_SIGNALING_PATHWAY	0.807593950046668	0.915929723833416
KEGG_JAK_STAT_SIGNALING_PATHWAY	0.825733566930348	0.930826929994211
KEGG_WNT_SIGNALING_PATHWAY	0.835892654954166	0.936602613382379
KEGG_PROGESTERONE_MEDIATED_OOCYTE_MATURATION	0.857343530025511	0.954885608291887
KEGG_SULFUR_METABOLISM	0.865039371935888	0.957722161786162
KEGG_STEROID_BIOSYNTHESIS	0.884725961245898	0.960964913051063
KEGG_ERBB_SIGNALING_PATHWAY	0.892690258094591	0.960964913051063
KEGG_FC_EPSILON_RI_SIGNALING_PATHWAY	0.88793277971673	0.960964913051063
KEGG_ALDOSTERONE_REGULATED_SODIUM_REABSORPTION	0.898967176725188	0.960964913051063
KEGG_PANCREATIC_CANCER	0.891481621901605	0.960964913051063
KEGG_THYROID_CANCER	0.896061622711617	0.960964913051063
KEGG_T_CELL_RECEPTOR_SIGNALING_PATHWAY	0.915919346938092	0.966296801890217
KEGG_RENAL_CELL_CARCINOMA	0.921034021992919	0.966296801890217
KEGG_PROSTATE_CANCER	0.924735649120745	0.966296801890217
KEGG_MELANOMA	0.923647343262043	0.966296801890217
KEGG_B_CELL_RECEPTOR_SIGNALING_PATHWAY	0.934087798739691	0.96711799372568
KEGG_CHRONIC_MYELOID_LEUKEMIA	0.937526849035602	0.96711799372568
KEGG_NON_SMALL_CELL_LUNG_CANCER	0.941120198195419	0.96711799372568
KEGG_BASAL_CELL_CARCINOMA	0.954063172634697	0.975031594011283
KEGG_GLIOMA	0.973388909970456	0.989346105215873
KEGG_ACUTE_MYELOID_LEUKEMIA	0.985198578889473	0.995907259094794
KEGG_COLORECTAL_CANCER	0.993866708189243	0.996581905578834
KEGG_ENDOMETRIAL_CANCER	0.996581905578834	0.996581905578834

## Sheet: DLBC
gene.set	p.value	FDR
KEGG_GALACTOSE_METABOLISM	0.013260282059495	0.124493963015124	(NON SIGNIFICANT)
KEGG_GLYCINE_SERINE_AND_THREONINE_METABOLISM	0.002884655320111	0.124493963015124
KEGG_ARGININE_AND_PROLINE_METABOLISM	0.012296597289747	0.124493963015124
KEGG_TRYPTOPHAN_METABOLISM	0.012022030974946	0.124493963015124
KEGG_GLYCOSAMINOGLYCAN_BIOSYNTHESIS_CHONDROITIN_SULFATE	0.012508482760998	0.124493963015124
KEGG_GLYCOSPHINGOLIPID_BIOSYNTHESIS_GLOBO_SERIES	0.014026257849217	0.124493963015124
KEGG_GLYCOSPHINGOLIPID_BIOSYNTHESIS_GANGLIO_SERIES	0.002208179035921	0.124493963015124
KEGG_ONE_CARBON_POOL_BY_FOLATE	0.014026257849217	0.124493963015124
KEGG_LIMONENE_AND_PINENE_DEGRADATION	0.002208179035921	0.124493963015124
KEGG_BASAL_TRANSCRIPTION_FACTORS	0.010131722008265	0.124493963015124
KEGG_BASE_EXCISION_REPAIR	0.011146416251665	0.124493963015124
KEGG_MAPK_SIGNALING_PATHWAY	0.008425640920762	0.124493963015124
KEGG_P53_SIGNALING_PATHWAY	0.013224458697105	0.124493963015124
KEGG_TASTE_TRANSDUCTION	0.01134783707202	0.124493963015124
KEGG_VASOPRESSIN_REGULATED_WATER_REABSORPTION	0.010585426169284	0.124493963015124
KEGG_AMYOTROPHIC_LATERAL_SCLEROSIS_ALS	0.00799771345243	0.124493963015124
KEGG_COLORECTAL_CANCER	0.01248672880942	0.124493963015124
KEGG_PANCREATIC_CANCER	0.010958442749959	0.124493963015124
KEGG_THYROID_CANCER	0.014055770017837	0.124493963015124
KEGG_MELANOMA	0.012088845008807	0.124493963015124
KEGG_BLADDER_CANCER	0.005251661086057	0.124493963015124
KEGG_GLYCOSYLPHOSPHATIDYLINOSITOL_GPI_ANCHOR_BIOSYNTHESIS	0.014927136126633	0.126202150888809
KEGG_CALCIUM_SIGNALING_PATHWAY	0.018799639574696	0.130823595497783
KEGG_CARDIAC_MUSCLE_CONTRACTION	0.016838483483738	0.130823595497783
KEGG_PRION_DISEASES	0.01824532262811	0.130823595497783
KEGG_CHRONIC_MYELOID_LEUKEMIA	0.018990521927098	0.130823595497783
KEGG_NON_SMALL_CELL_LUNG_CANCER	0.018057587255879	0.130823595497783
KEGG_VALINE_LEUCINE_AND_ISOLEUCINE_DEGRADATION	0.023077892626169	0.134140250889604
KEGG_LYSINE_DEGRADATION	0.022898983601671	0.134140250889604
KEGG_PORPHYRIN_AND_CHLOROPHYLL_METABOLISM	0.022096897099517	0.134140250889604
KEGG_MTOR_SIGNALING_PATHWAY	0.022903220794486	0.134140250889604
KEGG_HYPERTROPHIC_CARDIOMYOPATHY_HCM	0.022540718045989	0.134140250889604
KEGG_CITRATE_CYCLE_TCA_CYCLE	0.024959368956077	0.135481046719136
KEGG_N_GLYCAN_BIOSYNTHESIS	0.024471336866585	0.135481046719136
KEGG_RETINOL_METABOLISM	0.026289305538846	0.135481046719136
KEGG_RNA_DEGRADATION	0.026284704400246	0.135481046719136
KEGG_DILATED_CARDIOMYOPATHY	0.026950530798968	0.135481046719136
KEGG_LINOLEIC_ACID_METABOLISM	0.029027474151196	0.136307744815817
KEGG_REGULATION_OF_AUTOPHAGY	0.02810758795972	0.136307744815817
KEGG_PARKINSONS_DISEASE	0.029313493508778	0.136307744815817
KEGG_HUNTINGTONS_DISEASE	0.030339478421311	0.137637633813751
KEGG_DRUG_METABOLISM_CYTOCHROME_P450	0.032541844086622	0.141191639893798
KEGG_ABC_TRANSPORTERS	0.032641078039964	0.141191639893798
KEGG_GLYCOLYSIS_GLUCONEOGENESIS	0.049315760737912	0.150901995719169
KEGG_FATTY_ACID_METABOLISM	0.037135041596649	0.150901995719169
KEGG_VALINE_LEUCINE_AND_ISOLEUCINE_BIOSYNTHESIS	0.039255316347713	0.150901995719169
KEGG_GLYCOSPHINGOLIPID_BIOSYNTHESIS_LACTO_AND_NEOLACTO_SERIES	0.042774872835857	0.150901995719169
KEGG_PROPANOATE_METABOLISM	0.037135041596649	0.150901995719169
KEGG_BUTANOATE_METABOLISM	0.042789788235183	0.150901995719169
KEGG_RIBOFLAVIN_METABOLISM	0.042774872835857	0.150901995719169
KEGG_NITROGEN_METABOLISM	0.042881383813983	0.150901995719169
KEGG_AMINOACYL_TRNA_BIOSYNTHESIS	0.04909046024784	0.150901995719169
KEGG_METABOLISM_OF_XENOBIOTICS_BY_CYTOCHROME_P450	0.044987776083541	0.150901995719169
KEGG_PROTEIN_EXPORT	0.046716357709586	0.150901995719169
KEGG_HOMOLOGOUS_RECOMBINATION	0.046493420297745	0.150901995719169
KEGG_UBIQUITIN_MEDIATED_PROTEOLYSIS	0.049304324355709	0.150901995719169
KEGG_HEMATOPOIETIC_CELL_LINEAGE	0.043403564379098	0.150901995719169
KEGG_NEUROTROPHIN_SIGNALING_PATHWAY	0.049489364187469	0.150901995719169
KEGG_GLIOMA	0.047260082932199	0.150901995719169
KEGG_BASAL_CELL_CARCINOMA	0.038084894511908	0.150901995719169
KEGG_VIRAL_MYOCARDITIS	0.045966766732583	0.150901995719169
KEGG_PENTOSE_PHOSPHATE_PATHWAY	0.05605143384158	0.165823745639126
KEGG_NOTCH_SIGNALING_PATHWAY	0.056166107393898	0.165823745639126
KEGG_NON_HOMOLOGOUS_END_JOINING	0.057205876438247	0.166254578398656
KEGG_TAURINE_AND_HYPOTAURINE_METABOLISM	0.060236628203338	0.169706268629178
KEGG_ALZHEIMERS_DISEASE	0.061130752678252	0.169706268629178
KEGG_ENDOMETRIAL_CANCER	0.059472492974174	0.169706268629178
KEGG_SPLICEOSOME	0.065623330031404	0.176897672258566
KEGG_APOPTOSIS	0.065284689794891	0.176897672258566
KEGG_ALANINE_ASPARTATE_AND_GLUTAMATE_METABOLISM	0.069700334204808	0.177592632357456
KEGG_NOD_LIKE_RECEPTOR_SIGNALING_PATHWAY	0.068161998824196	0.177592632357456
KEGG_LONG_TERM_DEPRESSION	0.06869089224474	0.177592632357456
KEGG_TYPE_I_DIABETES_MELLITUS	0.069281205060413	0.177592632357456
KEGG_O_GLYCAN_BIOSYNTHESIS	0.081261686041181	0.203981585046754
KEGG_ARRHYTHMOGENIC_RIGHT_VENTRICULAR_CARDIOMYOPATHY_ARVC	0.082250639131756	0.203981585046754
KEGG_PYRIMIDINE_METABOLISM	0.085404573755337	0.20643251368902
KEGG_GRAFT_VERSUS_HOST_DISEASE	0.085458621258358	0.20643251368902
KEGG_PENTOSE_AND_GLUCURONATE_INTERCONVERSIONS	0.08996261330298	0.206580815732768
KEGG_ASCORBATE_AND_ALDARATE_METABOLISM	0.08996261330298	0.206580815732768
KEGG_GLYCOSAMINOGLYCAN_DEGRADATION	0.08996261330298	0.206580815732768
KEGG_SPHINGOLIPID_METABOLISM	0.087168920983068	0.206580815732768
KEGG_PYRUVATE_METABOLISM	0.092266882508218	0.206766748753356
KEGG_COMPLEMENT_AND_COAGULATION_CASCADES	0.091504099127848	0.206766748753356
KEGG_SMALL_CELL_LUNG_CANCER	0.094636333685435	0.209551881732035
KEGG_PROSTATE_CANCER	0.104288327027074	0.228207397965126
KEGG_NATURAL_KILLER_CELL_MEDIATED_CYTOTOXICITY	0.107569163723276	0.232649586657319
KEGG_RIG_I_LIKE_RECEPTOR_SIGNALING_PATHWAY	0.114152349025377	0.241603480175504
KEGG_GNRH_SIGNALING_PATHWAY	0.115605966320537	0.241603480175504
KEGG_TYPE_II_DIABETES_MELLITUS	0.114543840617709	0.241603480175504
KEGG_ALLOGRAFT_REJECTION	0.119221671837201	0.246391455130216
KEGG_REGULATION_OF_ACTIN_CYTOSKELETON	0.121843103523355	0.249041947860923
KEGG_VEGF_SIGNALING_PATHWAY	0.123558263159042	0.249802575517193
KEGG_VIBRIO_CHOLERAE_INFECTION	0.12708065262309	0.254161305246179
KEGG_PEROXISOME	0.131459514005512	0.260122017074737
KEGG_PURINE_METABOLISM	0.137429550787436	0.260835678025133
KEGG_DNA_REPLICATION	0.136726945366166	0.260835678025133
KEGG_PROTEASOME	0.13366086469087	0.260835678025133
KEGG_HEDGEHOG_SIGNALING_PATHWAY	0.136196592332239	0.260835678025133
KEGG_OXIDATIVE_PHOSPHORYLATION	0.140800625562198	0.263986667736824
KEGG_BETA_ALANINE_METABOLISM	0.144766882307291	0.263986667736824
KEGG_ETHER_LIPID_METABOLISM	0.144766882307291	0.263986667736824
KEGG_TERPENOID_BACKBONE_BIOSYNTHESIS	0.143594528084985	0.263986667736824
KEGG_INOSITOL_PHOSPHATE_METABOLISM	0.148094821545297	0.26613100204801
KEGG_CELL_CYCLE	0.148804431252651	0.26613100204801
KEGG_STEROID_HORMONE_BIOSYNTHESIS	0.151372332515631	0.268145274741975
KEGG_VASCULAR_SMOOTH_MUSCLE_CONTRACTION	0.154619450066845	0.271313374645597
KEGG_PATHWAYS_IN_CANCER	0.162528434416266	0.282526063564724
KEGG_PATHOGENIC_ESCHERICHIA_COLI_INFECTION	0.168412758067099	0.290044194448893
KEGG_DORSO_VENTRAL_AXIS_FORMATION	0.17080548089166	0.291466233448155
KEGG_AXON_GUIDANCE	0.173731654184939	0.291744520608254
KEGG_ADHERENS_JUNCTION	0.174105601008152	0.291744520608254
KEGG_AUTOIMMUNE_THYROID_DISEASE	0.18105218505303	0.300675950177353
KEGG_MELANOGENESIS	0.182896357920948	0.301050642241561
KEGG_ECM_RECEPTOR_INTERACTION	0.189791901448116	0.306967771037822
KEGG_FC_EPSILON_RI_SIGNALING_PATHWAY	0.188451645449352	0.306967771037822
KEGG_LYSOSOME	0.194002574413561	0.308414349067712
KEGG_INTESTINAL_IMMUNE_NETWORK_FOR_IGA_PRODUCTION	0.192809784105116	0.308414349067712
KEGG_FRUCTOSE_AND_MANNOSE_METABOLISM	0.201796697810284	0.31278488160594
KEGG_GLYCEROLIPID_METABOLISM	0.20002669148775	0.31278488160594
KEGG_GAP_JUNCTION	0.20043395045909	0.31278488160594
KEGG_CHEMOKINE_SIGNALING_PATHWAY	0.208501764235062	0.317879738915751
KEGG_RENAL_CELL_CARCINOMA	0.208452537366996	0.317879738915751
KEGG_FOCAL_ADHESION	0.214084242750477	0.318557353212709
KEGG_FC_GAMMA_R_MEDIATED_PHAGOCYTOSIS	0.213951465983824	0.318557353212709
KEGG_OLFACTORY_TRANSDUCTION	0.213328379609629	0.318557353212709
KEGG_CELL_ADHESION_MOLECULES_CAMS	0.220742249941509	0.325857607056513
KEGG_DRUG_METABOLISM_OTHER_ENZYMES	0.223461840041791	0.327274820848608
KEGG_LONG_TERM_POTENTIATION	0.229812406675173	0.33394615344986
KEGG_NICOTINATE_AND_NICOTINAMIDE_METABOLISM	0.235243896443714	0.33401041785138
KEGG_FOLATE_BIOSYNTHESIS	0.235243896443714	0.33401041785138
KEGG_OOCYTE_MEIOSIS	0.232074749452578	0.33401041785138
KEGG_PHENYLALANINE_METABOLISM	0.243236517092136	0.336233769736537
KEGG_BIOSYNTHESIS_OF_UNSATURATED_FATTY_ACIDS	0.243236517092136	0.336233769736537
KEGG_MISMATCH_REPAIR	0.243236517092136	0.336233769736537
KEGG_LEUKOCYTE_TRANSENDOTHELIAL_MIGRATION	0.244040639324906	0.336233769736537
KEGG_PROGESTERONE_MEDIATED_OOCYTE_MATURATION	0.248625374817186	0.339145821504285
KEGG_PROXIMAL_TUBULE_BICARBONATE_RECLAMATION	0.249800954548855	0.339145821504285
KEGG_STARCH_AND_SUCROSE_METABOLISM	0.252793706231194	0.340721951876827
KEGG_INSULIN_SIGNALING_PATHWAY	0.258497423446817	0.34590302705833
KEGG_OTHER_GLYCAN_DEGRADATION	0.262693145059313	0.348156083743461
KEGG_EPITHELIAL_CELL_SIGNALING_IN_HELICOBACTER_PYLORI_INFECTION	0.263924773160365	0.348156083743461
KEGG_CYSTEINE_AND_METHIONINE_METABOLISM	0.272502571613065	0.351982488333542
KEGG_CYTOSOLIC_DNA_SENSING_PATHWAY	0.272502571613065	0.351982488333542
KEGG_MATURITY_ONSET_DIABETES_OF_THE_YOUNG	0.272502571613065	0.351982488333542
KEGG_ERBB_SIGNALING_PATHWAY	0.278288480213024	0.356976947031879
KEGG_PPAR_SIGNALING_PATHWAY	0.294933217967544	0.375736839328515
KEGG_GLUTATHIONE_METABOLISM	0.304883966310576	0.380593407609175
KEGG_RIBOSOME	0.304883966310576	0.380593407609175
KEGG_WNT_SIGNALING_PATHWAY	0.304630101771905	0.380593407609175
KEGG_ENDOCYTOSIS	0.310552632477556	0.38508526427217
KEGG_AMINO_SUGAR_AND_NUCLEOTIDE_SUGAR_METABOLISM	0.318521878262912	0.387222675535305
KEGG_PANTOTHENATE_AND_COA_BIOSYNTHESIS	0.318521878262912	0.387222675535305
KEGG_ASTHMA	0.318521878262912	0.387222675535305
KEGG_RENIN_ANGIOTENSIN_SYSTEM	0.322072850870799	0.388997079623173
KEGG_NEUROACTIVE_LIGAND_RECEPTOR_INTERACTION	0.325653204027609	0.390783844833131
KEGG_ALDOSTERONE_REGULATED_SODIUM_REABSORPTION	0.331241217893812	0.39494145210416
KEGG_GLYCOSAMINOGLYCAN_BIOSYNTHESIS_HEPARAN_SULFATE	0.345530041333298	0.409354061706965
KEGG_TYROSINE_METABOLISM	0.36182891723107	0.425950497499868
KEGG_ANTIGEN_PROCESSING_AND_PRESENTATION	0.370574674243934	0.433502449115546
KEGG_GLYCEROPHOSPHOLIPID_METABOLISM	0.375623441829132	0.436662251126366
KEGG_PHOSPHATIDYLINOSITOL_SIGNALING_SYSTEM	0.389156537712062	0.449584571518283
KEGG_GLYCOSAMINOGLYCAN_BIOSYNTHESIS_KERATAN_SULFATE	0.397895406847602	0.45404015750708
KEGG_CIRCADIAN_RHYTHM_MAMMAL	0.397895406847602	0.45404015750708
KEGG_SNARE_INTERACTIONS_IN_VESICULAR_TRANSPORT	0.417956800375045	0.474024176035112
KEGG_PRIMARY_IMMUNODEFICIENCY	0.420926070728666	0.474498479730497
KEGG_ARACHIDONIC_ACID_METABOLISM	0.424109745600389	0.475207305311279
KEGG_PRIMARY_BILE_ACID_BIOSYNTHESIS	0.44376340731888	0.494251459648573
KEGG_HISTIDINE_METABOLISM	0.450801202072244	0.499101330865699
KEGG_LEISHMANIA_INFECTION	0.467362404360109	0.514375190597517
KEGG_RNA_POLYMERASE	0.478822632870404	0.523888292434677
KEGG_ADIPOCYTOKINE_SIGNALING_PATHWAY	0.489870394671904	0.532841481923826
KEGG_NUCLEOTIDE_EXCISION_REPAIR	0.493336212028034	0.533491485100084
KEGG_ALPHA_LINOLENIC_ACID_METABOLISM	0.52708114138865	0.566688394787798
KEGG_SELENOAMINO_ACID_METABOLISM	0.533321384830113	0.570102169990811
KEGG_TOLL_LIKE_RECEPTOR_SIGNALING_PATHWAY	0.550679321955362	0.585293450763985
KEGG_GLYOXYLATE_AND_DICARBOXYLATE_METABOLISM	0.554071233749485	0.585552553848888
KEGG_CYTOKINE_CYTOKINE_RECEPTOR_INTERACTION	0.565986163670912	0.594765121145704
KEGG_ACUTE_MYELOID_LEUKEMIA	0.615937206393039	0.643619777466884
KEGG_TGF_BETA_SIGNALING_PATHWAY	0.652415425807178	0.677928878213045
KEGG_TIGHT_JUNCTION	0.703208060592438	0.726648329278853
KEGG_T_CELL_RECEPTOR_SIGNALING_PATHWAY	0.751077436405376	0.771825431886187
KEGG_STEROID_BIOSYNTHESIS	0.826320408691809	0.835302152264546
KEGG_SULFUR_METABOLISM	0.826320408691809	0.835302152264546
KEGG_SYSTEMIC_LUPUS_ERYTHEMATOSUS	0.825083079998782	0.835302152264546
KEGG_B_CELL_RECEPTOR_SIGNALING_PATHWAY	0.840940416201566	0.845486040072926
KEGG_JAK_STAT_SIGNALING_PATHWAY	0.848697027350687	0.848697027350687

## Sheet: ESCA
gene.set	p.value	FDR
KEGG_LIMONENE_AND_PINENE_DEGRADATION	1.69468620007216E-05	0.003152116332134
KEGG_GLYCINE_SERINE_AND_THREONINE_METABOLISM	0.000174086973551	0.013474321815294
KEGG_ALLOGRAFT_REJECTION	0.000217327771214	0.013474321815294
KEGG_GLYCOSPHINGOLIPID_BIOSYNTHESIS_GLOBO_SERIES	0.000308892133216	0.014363484194548
KEGG_LINOLEIC_ACID_METABOLISM	0.000537461452744	0.018565981556716
KEGG_TASTE_TRANSDUCTION	0.000598902630862	0.018565981556716
KEGG_PROTEIN_EXPORT	0.000819712818667	0.0217809406103
KEGG_PENTOSE_PHOSPHATE_PATHWAY	0.001022784630982	0.023779742670331
KEGG_TYPE_I_DIABETES_MELLITUS	0.001443067137063	0.029823387499294
KEGG_PRIMARY_IMMUNODEFICIENCY	0.001874169781179	0.034859557929926
KEGG_ARGININE_AND_PROLINE_METABOLISM	0.002760231838351	0.042470480921085
KEGG_GLYCOSPHINGOLIPID_BIOSYNTHESIS_LACTO_AND_NEOLACTO_SERIES	0.003425038783958	0.042470480921085
KEGG_MAPK_SIGNALING_PATHWAY	0.003231727944742	0.042470480921085
KEGG_UBIQUITIN_MEDIATED_PROTEOLYSIS	0.003332224985915	0.042470480921085
KEGG_VIRAL_MYOCARDITIS	0.003411680312171	0.042470480921085
KEGG_PYRIMIDINE_METABOLISM	0.004467326462726	0.049286095059548
KEGG_INOSITOL_PHOSPHATE_METABOLISM	0.00543239642916	0.049286095059548
KEGG_GLYCOSYLPHOSPHATIDYLINOSITOL_GPI_ANCHOR_BIOSYNTHESIS	0.004727203141811	0.049286095059548
KEGG_TERPENOID_BACKBONE_BIOSYNTHESIS	0.005417398658004	0.049286095059548
KEGG_METABOLISM_OF_XENOBIOTICS_BY_CYTOCHROME_P450	0.005736203523105	0.049286095059548
KEGG_RNA_DEGRADATION	0.00544336467383	0.049286095059548
KEGG_REGULATION_OF_AUTOPHAGY	0.005829538125323	0.049286095059548
KEGG_GLYCOLYSIS_GLUCONEOGENESIS	0.009135962535807	0.051218712559092
KEGG_VALINE_LEUCINE_AND_ISOLEUCINE_BIOSYNTHESIS	0.007981334904039	0.051218712559092
KEGG_LYSINE_DEGRADATION	0.0103132103709	0.051218712559092
KEGG_GLYCOSPHINGOLIPID_BIOSYNTHESIS_GANGLIO_SERIES	0.009301294021783	0.051218712559092
KEGG_RETINOL_METABOLISM	0.007608410201943	0.051218712559092
KEGG_CALCIUM_SIGNALING_PATHWAY	0.007346707353876	0.051218712559092
KEGG_HEDGEHOG_SIGNALING_PATHWAY	0.007662454089865	0.051218712559092
KEGG_AXON_GUIDANCE	0.010455270585177	0.051218712559092
KEGG_VEGF_SIGNALING_PATHWAY	0.009025487599893	0.051218712559092
KEGG_INTESTINAL_IMMUNE_NETWORK_FOR_IGA_PRODUCTION	0.009224745882015	0.051218712559092
KEGG_GNRH_SIGNALING_PATHWAY	0.008012613365334	0.051218712559092
KEGG_PRION_DISEASES	0.010005063096775	0.051218712559092
KEGG_VIBRIO_CHOLERAE_INFECTION	0.008379355686594	0.051218712559092
KEGG_LEISHMANIA_INFECTION	0.009894771309161	0.051218712559092
KEGG_AUTOIMMUNE_THYROID_DISEASE	0.010464038049707	0.051218712559092
KEGG_GRAFT_VERSUS_HOST_DISEASE	0.009548544714515	0.051218712559092
KEGG_ASTHMA	0.010823230111674	0.051618482071062
KEGG_VALINE_LEUCINE_AND_ISOLEUCINE_DEGRADATION	0.011762453683663	0.052592589242303
KEGG_ABC_TRANSPORTERS	0.011516946840544	0.052592589242303
KEGG_LONG_TERM_DEPRESSION	0.011875745957939	0.052592589242303
KEGG_TRYPTOPHAN_METABOLISM	0.013218539700092	0.056961718254008
KEGG_N_GLYCAN_BIOSYNTHESIS	0.013474815070841	0.056961718254008
KEGG_VASOPRESSIN_REGULATED_WATER_REABSORPTION	0.013880417650233	0.057372392954296
KEGG_DRUG_METABOLISM_CYTOCHROME_P450	0.014837076544185	0.059450387928097
KEGG_HEMATOPOIETIC_CELL_LINEAGE	0.015022409852799	0.059450387928097
KEGG_CITRATE_CYCLE_TCA_CYCLE	0.018474488299426	0.067377545562611
KEGG_BUTANOATE_METABOLISM	0.018231142110405	0.067377545562611
KEGG_BASE_EXCISION_REPAIR	0.017539863642176	0.067377545562611
KEGG_NOD_LIKE_RECEPTOR_SIGNALING_PATHWAY	0.018078447967839	0.067377545562611
KEGG_GLYCOSAMINOGLYCAN_DEGRADATION	0.019466776606813	0.067911283291601
KEGG_NATURAL_KILLER_CELL_MEDIATED_CYTOTOXICITY	0.019716179020142	0.067911283291601
KEGG_TYPE_II_DIABETES_MELLITUS	0.019562810680779	0.067911283291601
KEGG_FC_EPSILON_RI_SIGNALING_PATHWAY	0.020358822355084	0.06884983560083
KEGG_FATTY_ACID_METABOLISM	0.022185878506534	0.072648108416543
KEGG_TYROSINE_METABOLISM	0.022263129998618	0.072648108416543
KEGG_GALACTOSE_METABOLISM	0.023681858574272	0.075589712055044
KEGG_PHOSPHATIDYLINOSITOL_SIGNALING_SYSTEM	0.024383778082272	0.075589712055044
KEGG_PATHOGENIC_ESCHERICHIA_COLI_INFECTION	0.02409467070699	0.075589712055044
KEGG_LONG_TERM_POTENTIATION	0.024846154044787	0.075760404136563
KEGG_CARDIAC_MUSCLE_CONTRACTION	0.027223071942474	0.080372879068256
KEGG_ALZHEIMERS_DISEASE	0.02698065410773	0.080372879068256
KEGG_MELANOGENESIS	0.03009707939076	0.087469636979396
KEGG_PEROXISOME	0.032203198018713	0.092150689715087
KEGG_STEROID_HORMONE_BIOSYNTHESIS	0.033212347474193	0.093598433790907
KEGG_PENTOSE_AND_GLUCURONATE_INTERCONVERSIONS	0.034378593782605	0.094035565346538
KEGG_RIBOFLAVIN_METABOLISM	0.034378593782605	0.094035565346538
KEGG_PYRUVATE_METABOLISM	0.035681542697956	0.094810956311712
KEGG_RENIN_ANGIOTENSIN_SYSTEM	0.035567814797885	0.094810956311712
KEGG_MATURITY_ONSET_DIABETES_OF_THE_YOUNG	0.03728854693198	0.097685489145749
KEGG_PORPHYRIN_AND_CHLOROPHYLL_METABOLISM	0.040563241882954	0.103784496602666
KEGG_VASCULAR_SMOOTH_MUSCLE_CONTRACTION	0.040732625010724	0.103784496602666
KEGG_ARRHYTHMOGENIC_RIGHT_VENTRICULAR_CARDIOMYOPATHY_ARVC	0.043308838812507	0.108857351609815
KEGG_FRUCTOSE_AND_MANNOSE_METABOLISM	0.047666277557448	0.109455896613399
KEGG_ALANINE_ASPARTATE_AND_GLUTAMATE_METABOLISM	0.046484053771101	0.109455896613399
KEGG_BETA_ALANINE_METABOLISM	0.047139716122975	0.109455896613399
KEGG_GLUTATHIONE_METABOLISM	0.045521885015937	0.109455896613399
KEGG_PROPANOATE_METABOLISM	0.0446063463937	0.109455896613399
KEGG_NOTCH_SIGNALING_PATHWAY	0.045050743258808	0.109455896613399
KEGG_COMPLEMENT_AND_COAGULATION_CASCADES	0.047390114430141	0.109455896613399
KEGG_TAURINE_AND_HYPOTAURINE_METABOLISM	0.048342263610388	0.109654402823563
KEGG_CHEMOKINE_SIGNALING_PATHWAY	0.049870133094079	0.111757165728899
KEGG_PURINE_METABOLISM	0.051609484315442	0.113288206713642
KEGG_HOMOLOGOUS_RECOMBINATION	0.052380568695555	0.113288206713642
KEGG_REGULATION_OF_ACTIN_CYTOSKELETON	0.051856561483808	0.113288206713642
KEGG_SPLICEOSOME	0.053130132506647	0.113588559152142
KEGG_ASCORBATE_AND_ALDARATE_METABOLISM	0.05400464263124	0.114146176470575
KEGG_DILATED_CARDIOMYOPATHY	0.054954713993732	0.114849177559934
KEGG_ONE_CARBON_POOL_BY_FOLATE	0.055632713283715	0.114974274119678
KEGG_HYPERTROPHIC_CARDIOMYOPATHY_HCM	0.057988896390621	0.118526755259951
KEGG_OOCYTE_MEIOSIS	0.059838515948138	0.120116758195817
KEGG_CELL_ADHESION_MOLECULES_CAMS	0.060058379097909	0.120116758195817
KEGG_BIOSYNTHESIS_OF_UNSATURATED_FATTY_ACIDS	0.065728715605085	0.128689906342587
KEGG_DNA_REPLICATION	0.065074580384983	0.128689906342587
KEGG_ANTIGEN_PROCESSING_AND_PRESENTATION	0.067404233300482	0.130595702019684
KEGG_CYSTEINE_AND_METHIONINE_METABOLISM	0.068573452536535	0.131131193843262
KEGG_GLYCOSAMINOGLYCAN_BIOSYNTHESIS_CHONDROITIN_SULFATE	0.069090629014192	0.131131193843262
KEGG_OTHER_GLYCAN_DEGRADATION	0.073057023865627	0.131928217854434
KEGG_RIBOSOME	0.071802867134611	0.131928217854434
KEGG_LYSOSOME	0.071678659007123	0.131928217854434
KEGG_TOLL_LIKE_RECEPTOR_SIGNALING_PATHWAY	0.0708552080222	0.131928217854434
KEGG_B_CELL_RECEPTOR_SIGNALING_PATHWAY	0.072737457706833	0.131928217854434
KEGG_BASAL_TRANSCRIPTION_FACTORS	0.074939242385549	0.132199618576815
KEGG_PPAR_SIGNALING_PATHWAY	0.074449757674549	0.132199618576815
KEGG_MTOR_SIGNALING_PATHWAY	0.075339567576034	0.132199618576815
KEGG_ETHER_LIPID_METABOLISM	0.0810529695483	0.133474517419266
KEGG_SPHINGOLIPID_METABOLISM	0.0810529695483	0.133474517419266
KEGG_FOLATE_BIOSYNTHESIS	0.078175572860861	0.133474517419266
KEGG_NITROGEN_METABOLISM	0.078305423441303	0.133474517419266
KEGG_DRUG_METABOLISM_OTHER_ENZYMES	0.081089357356866	0.133474517419266
KEGG_FOCAL_ADHESION	0.078598975961805	0.133474517419266
KEGG_EPITHELIAL_CELL_SIGNALING_IN_HELICOBACTER_PYLORI_INFECTION	0.080755531877089	0.133474517419266
KEGG_AMINOACYL_TRNA_BIOSYNTHESIS	0.081877529377906	0.133589653195531
KEGG_RIG_I_LIKE_RECEPTOR_SIGNALING_PATHWAY	0.083026396755407	0.134286172143527
KEGG_GLYCEROLIPID_METABOLISM	0.084077719909175	0.134814275026781
KEGG_INSULIN_SIGNALING_PATHWAY	0.085388811418367	0.135746315588173
KEGG_PROGESTERONE_MEDIATED_OOCYTE_MATURATION	0.087574015536917	0.138040397371751
KEGG_ECM_RECEPTOR_INTERACTION	0.091689504975504	0.142978262220195
KEGG_PARKINSONS_DISEASE	0.092244040142061	0.142978262220195
KEGG_DORSO_VENTRAL_AXIS_FORMATION	0.105746068286797	0.161219415584789
KEGG_T_CELL_RECEPTOR_SIGNALING_PATHWAY	0.105437181417308	0.161219415584789
KEGG_ENDOCYTOSIS	0.107965789065006	0.1619002257298
KEGG_GAP_JUNCTION	0.110943513592948	0.1619002257298
KEGG_FC_GAMMA_R_MEDIATED_PHAGOCYTOSIS	0.110283364757515	0.1619002257298
KEGG_ALDOSTERONE_REGULATED_SODIUM_REABSORPTION	0.10966795802233	0.1619002257298
KEGG_RENAL_CELL_CARCINOMA	0.107265957661177	0.1619002257298
KEGG_BLADDER_CANCER	0.111415209104378	0.1619002257298
KEGG_ADHERENS_JUNCTION	0.119437088418614	0.172211615859396
KEGG_PATHWAYS_IN_CANCER	0.123738285339121	0.177040931331358
KEGG_LEUKOCYTE_TRANSENDOTHELIAL_MIGRATION	0.128150912074709	0.181954730121343
KEGG_PRIMARY_BILE_ACID_BIOSYNTHESIS	0.136656042233471	0.192560786783527
KEGG_NON_HOMOLOGOUS_END_JOINING	0.138332170826394	0.193457020854957
KEGG_ERBB_SIGNALING_PATHWAY	0.141651167871804	0.196620277792206
KEGG_NEUROACTIVE_LIGAND_RECEPTOR_INTERACTION	0.143709122469683	0.197999235402674
KEGG_RNA_POLYMERASE	0.147684525564974	0.201980307022685
KEGG_CYTOSOLIC_DNA_SENSING_PATHWAY	0.151433474608963	0.205595812242825
KEGG_NEUROTROPHIN_SIGNALING_PATHWAY	0.155071819075984	0.209009843102413
KEGG_AMINO_SUGAR_AND_NUCLEOTIDE_SUGAR_METABOLISM	0.15756668068273	0.210844623071855
KEGG_SELENOAMINO_ACID_METABOLISM	0.16054942097995	0.213301373587648
KEGG_O_GLYCAN_BIOSYNTHESIS	0.164780812316752	0.217370433268906
KEGG_SYSTEMIC_LUPUS_ERYTHEMATOSUS	0.167736012058963	0.219710551006811
KEGG_ACUTE_MYELOID_LEUKEMIA	0.172269674140072	0.224071044685688
KEGG_PHENYLALANINE_METABOLISM	0.175451037625165	0.226254967986247
KEGG_HUNTINGTONS_DISEASE	0.176381561064547	0.226254967986247
KEGG_AMYOTROPHIC_LATERAL_SCLEROSIS_ALS	0.178355314103693	0.227219783721143
KEGG_OXIDATIVE_PHOSPHORYLATION	0.180724026077772	0.228671216669833
KEGG_GLYCOSAMINOGLYCAN_BIOSYNTHESIS_HEPARAN_SULFATE	0.186058420296174	0.233830176858705
KEGG_THYROID_CANCER	0.196834798700301	0.245713238646014
KEGG_PANTOTHENATE_AND_COA_BIOSYNTHESIS	0.201760768516833	0.248526509563781
KEGG_PROXIMAL_TUBULE_BICARBONATE_RECLAMATION	0.201257661791491	0.248526509563781
KEGG_ADIPOCYTOKINE_SIGNALING_PATHWAY	0.213221590111589	0.260915893162866
KEGG_HISTIDINE_METABOLISM	0.227448613137969	0.275841179209333
KEGG_OLFACTORY_TRANSDUCTION	0.228384632248588	0.275841179209333
KEGG_GLYCEROPHOSPHOLIPID_METABOLISM	0.234049770776822	0.280859724932187
KEGG_APOPTOSIS	0.24644807425308	0.293841934686365
KEGG_CYTOKINE_CYTOKINE_RECEPTOR_INTERACTION	0.258427844019535	0.306162923488112
KEGG_GLYOXYLATE_AND_DICARBOXYLATE_METABOLISM	0.279314425704525	0.328549245964433
KEGG_TIGHT_JUNCTION	0.280856613485725	0.328549245964433
KEGG_MISMATCH_REPAIR	0.283324913412702	0.329365211842266
KEGG_ARACHIDONIC_ACID_METABOLISM	0.30042330830525	0.347072890340227
KEGG_STARCH_AND_SUCROSE_METABOLISM	0.304482388513586	0.347446161125933
KEGG_SMALL_CELL_LUNG_CANCER	0.304383064558741	0.347446161125933
KEGG_PROTEASOME	0.313305796754708	0.355334623148632
KEGG_NUCLEOTIDE_EXCISION_REPAIR	0.335209166592636	0.375595813170062
KEGG_MELANOMA	0.334105011070383	0.375595813170062
KEGG_PROSTATE_CANCER	0.34539215559184	0.384688269102289
KEGG_PANCREATIC_CANCER	0.367458991617473	0.406829597862202
KEGG_GLYCOSAMINOGLYCAN_BIOSYNTHESIS_KERATAN_SULFATE	0.379593951606796	0.41777795857316
KEGG_WNT_SIGNALING_PATHWAY	0.385158719235406	0.421408951634032
KEGG_ALPHA_LINOLENIC_ACID_METABOLISM	0.41150149555021	0.447171913020486
KEGG_CHRONIC_MYELOID_LEUKEMIA	0.41351381204045	0.447171913020486
KEGG_TGF_BETA_SIGNALING_PATHWAY	0.419669687812575	0.451205560307161
KEGG_CIRCADIAN_RHYTHM_MAMMAL	0.443649838483358	0.474168050662325
KEGG_NON_SMALL_CELL_LUNG_CANCER	0.446125854117779	0.474168050662325
KEGG_COLORECTAL_CANCER	0.455059886771195	0.480915562155922
KEGG_P53_SIGNALING_PATHWAY	0.477120864211322	0.498564498557898
KEGG_SNARE_INTERACTIONS_IN_VESICULAR_TRANSPORT	0.475133854301481	0.498564498557898
KEGG_ENDOMETRIAL_CANCER	0.487512435459838	0.506577167572792
KEGG_JAK_STAT_SIGNALING_PATHWAY	0.498916645713016	0.515547200570117
KEGG_NICOTINATE_AND_NICOTINAMIDE_METABOLISM	0.53080478261484	0.545467898156687
KEGG_BASAL_CELL_CARCINOMA	0.543408751558202	0.555351801042998
KEGG_CELL_CYCLE	0.60215153256962	0.612022869169122
KEGG_GLIOMA	0.615978610942842	0.622674030627003
KEGG_SULFUR_METABOLISM	0.695292403965427	0.699050741284159
KEGG_STEROID_BIOSYNTHESIS	0.781951661179773	0.781951661179773

## Sheet: GBM
gene.set	p.value	FDR
KEGG_GLYCINE_SERINE_AND_THREONINE_METABOLISM	9.69207312613769E-09	1.80272560146161E-06
KEGG_RNA_DEGRADATION	2.812119681074E-08	2.61527130339882E-06
KEGG_LYSINE_DEGRADATION	9.37076450594654E-08	3.85591180262799E-06
KEGG_LINOLEIC_ACID_METABOLISM	8.89265366867085E-08	3.85591180262799E-06
KEGG_UBIQUITIN_MEDIATED_PROTEOLYSIS	1.03653543081397E-07	3.85591180262799E-06
KEGG_TASTE_TRANSDUCTION	2.33310177486362E-07	7.23261550207722E-06
KEGG_PRION_DISEASES	2.76758958765509E-07	7.35388090434068E-06
KEGG_PYRIMIDINE_METABOLISM	3.75844842468258E-07	8.03649781178483E-06
KEGG_ALLOGRAFT_REJECTION	3.88862797344427E-07	8.03649781178483E-06
KEGG_GLYCOSPHINGOLIPID_BIOSYNTHESIS_GANGLIO_SERIES	4.56806092554491E-07	8.49659332151353E-06
KEGG_LONG_TERM_DEPRESSION	5.99821916211754E-07	1.01424433104897E-05
KEGG_NOTCH_SIGNALING_PATHWAY	7.91846847423551E-07	1.2273626135065E-05
KEGG_GLYCOSYLPHOSPHATIDYLINOSITOL_GPI_ANCHOR_BIOSYNTHESIS	1.08190315486653E-06	1.54795374465519E-05
KEGG_AXON_GUIDANCE	4.66650475779437E-06	6.19978489249823E-05
KEGG_N_GLYCAN_BIOSYNTHESIS	8.70893977472408E-06	0.000103808069705
KEGG_VIRAL_MYOCARDITIS	8.92972642627402E-06	0.000103808069705
KEGG_VASOPRESSIN_REGULATED_WATER_REABSORPTION	1.14643680986402E-05	0.000118541863526
KEGG_PATHOGENIC_ESCHERICHIA_COLI_INFECTION	1.14717932444556E-05	0.000118541863526
KEGG_TYPE_I_DIABETES_MELLITUS	1.330674528582E-05	0.000130266032798
KEGG_PENTOSE_PHOSPHATE_PATHWAY	1.93220366546419E-05	0.000151534380701
KEGG_TRYPTOPHAN_METABOLISM	2.19969262307375E-05	0.000151534380701
KEGG_GLYCOSPHINGOLIPID_BIOSYNTHESIS_GLOBO_SERIES	1.95825971025448E-05	0.000151534380701
KEGG_LIMONENE_AND_PINENE_DEGRADATION	2.06330246035361E-05	0.000151534380701
KEGG_ABC_TRANSPORTERS	2.1764159593926E-05	0.000151534380701
KEGG_MAPK_SIGNALING_PATHWAY	1.64147682248339E-05	0.000151534380701
KEGG_REGULATION_OF_AUTOPHAGY	1.96011720144774E-05	0.000151534380701
KEGG_GRAFT_VERSUS_HOST_DISEASE	1.72529469291755E-05	0.000151534380701
KEGG_BASE_EXCISION_REPAIR	3.60211705334065E-05	0.000231032335145
KEGG_NOD_LIKE_RECEPTOR_SIGNALING_PATHWAY	3.56884420415877E-05	0.000231032335145
KEGG_ONE_CARBON_POOL_BY_FOLATE	4.91886158521948E-05	0.000304969418284
KEGG_CALCIUM_SIGNALING_PATHWAY	8.8176611234865E-05	0.000529059667409
KEGG_PROTEIN_EXPORT	9.78514246602432E-05	0.000568761405838
KEGG_MELANOGENESIS	0.000104002666747	0.000586196848935
KEGG_LONG_TERM_POTENTIATION	0.000116008649975	0.000634635555748
KEGG_ARGININE_AND_PROLINE_METABOLISM	0.000121350881152	0.000644893254121
KEGG_HEDGEHOG_SIGNALING_PATHWAY	0.000136338682999	0.000673854148622
KEGG_VIBRIO_CHOLERAE_INFECTION	0.000136220791458	0.000673854148622
KEGG_AUTOIMMUNE_THYROID_DISEASE	0.000137669127138	0.000673854148622
KEGG_PARKINSONS_DISEASE	0.00015857359722	0.000756274079051
KEGG_CELL_ADHESION_MOLECULES_CAMS	0.000174396892468	0.000810945549977
KEGG_SPLICEOSOME	0.00018773895712	0.000851693805469
KEGG_PURINE_METABOLISM	0.000236949496039	0.001049347768174
KEGG_HUNTINGTONS_DISEASE	0.000263531062676	0.001139925061807
KEGG_VALINE_LEUCINE_AND_ISOLEUCINE_BIOSYNTHESIS	0.000305440744771	0.001291181330166
KEGG_RIBOFLAVIN_METABOLISM	0.00034243324824	0.001415390759391
KEGG_ALANINE_ASPARTATE_AND_GLUTAMATE_METABOLISM	0.00043108968238	0.001670472519221
KEGG_HOMOLOGOUS_RECOMBINATION	0.0004242297499	0.001670472519221
KEGG_VASCULAR_SMOOTH_MUSCLE_CONTRACTION	0.000419033418641	0.001670472519221
KEGG_GLYCOSAMINOGLYCAN_BIOSYNTHESIS_CHONDROITIN_SULFATE	0.000441678229089	0.001676574502257
KEGG_AMINOACYL_TRNA_BIOSYNTHESIS	0.000499841358345	0.001787894089463
KEGG_THYROID_CANCER	0.000491513507984	0.001787894089463
KEGG_PRIMARY_IMMUNODEFICIENCY	0.000483861790993	0.001787894089463
KEGG_LYSOSOME	0.000510182133711	0.001790450506986
KEGG_ALZHEIMERS_DISEASE	0.000556775533542	0.001882913622524
KEGG_LEISHMANIA_INFECTION	0.00055663709705	0.001882913622524
KEGG_PROPANOATE_METABOLISM	0.000579086729076	0.001923395207288
KEGG_ARRHYTHMOGENIC_RIGHT_VENTRICULAR_CARDIOMYOPATHY_ARVC	0.00059465035198	0.00194043799067
KEGG_WNT_SIGNALING_PATHWAY	0.000682879818654	0.002189924935683
KEGG_CARDIAC_MUSCLE_CONTRACTION	0.000726601239621	0.002290641196093
KEGG_MATURITY_ONSET_DIABETES_OF_THE_YOUNG	0.000779135564324	0.002415320249404
KEGG_VALINE_LEUCINE_AND_ISOLEUCINE_DEGRADATION	0.000930734407728	0.002663338496427
KEGG_GLYCOSAMINOGLYCAN_DEGRADATION	0.000921456430781	0.002663338496427
KEGG_BUTANOATE_METABOLISM	0.000930736571332	0.002663338496427
KEGG_VEGF_SIGNALING_PATHWAY	0.00091165778192	0.002663338496427
KEGG_INTESTINAL_IMMUNE_NETWORK_FOR_IGA_PRODUCTION	0.000887500942172	0.002663338496427
KEGG_AMYOTROPHIC_LATERAL_SCLEROSIS_ALS	0.000955762594816	0.00269351276721
KEGG_CHEMOKINE_SIGNALING_PATHWAY	0.000998825026486	0.002732080219506
KEGG_HEMATOPOIETIC_CELL_LINEAGE	0.000988474115002	0.002732080219506
KEGG_BASAL_TRANSCRIPTION_FACTORS	0.001171384044292	0.003157643945482
KEGG_OOCYTE_MEIOSIS	0.001238221504137	0.003290131425278
KEGG_ANTIGEN_PROCESSING_AND_PRESENTATION	0.001309600860382	0.003430785352549
KEGG_PYRUVATE_METABOLISM	0.00152073747531	0.003928571811219
KEGG_PANTOTHENATE_AND_COA_BIOSYNTHESIS	0.001734680250574	0.004419870227491
KEGG_NEUROTROPHIN_SIGNALING_PATHWAY	0.001765929823232	0.004438688474609
KEGG_SPHINGOLIPID_METABOLISM	0.001813522475837	0.004453624720512
KEGG_RIG_I_LIKE_RECEPTOR_SIGNALING_PATHWAY	0.001819760638489	0.004453624720512
KEGG_RIBOSOME	0.001981318590281	0.004724682792208
KEGG_REGULATION_OF_ACTIN_CYTOSKELETON	0.001969413222124	0.004724682792208
KEGG_COLORECTAL_CANCER	0.002305590122893	0.005360497035726
KEGG_HYPERTROPHIC_CARDIOMYOPATHY_HCM	0.002279158864047	0.005360497035726
KEGG_GLYCOLYSIS_GLUCONEOGENESIS	0.002526862209245	0.005588061278746
KEGG_TYROSINE_METABOLISM	0.002543036064724	0.005588061278746
KEGG_NITROGEN_METABOLISM	0.002461966243805	0.005588061278746
KEGG_TYPE_II_DIABETES_MELLITUS	0.002553683917707	0.005588061278746
KEGG_DILATED_CARDIOMYOPATHY	0.002517185599624	0.005588061278746
KEGG_ADHERENS_JUNCTION	0.002659706147366	0.00575238771407
KEGG_METABOLISM_OF_XENOBIOTICS_BY_CYTOCHROME_P450	0.002703413715003	0.00577971208035
KEGG_GLYCOSPHINGOLIPID_BIOSYNTHESIS_LACTO_AND_NEOLACTO_SERIES	0.002834009431731	0.005922761284292
KEGG_RETINOL_METABOLISM	0.002802227226803	0.005922761284292
KEGG_FATTY_ACID_METABOLISM	0.003120350133256	0.00644872360873
KEGG_CYTOSOLIC_DNA_SENSING_PATHWAY	0.003223460662845	0.006516996557491
KEGG_GNRH_SIGNALING_PATHWAY	0.003213177268781	0.006516996557491
KEGG_GLYCEROLIPID_METABOLISM	0.003472688053862	0.006945376107724
KEGG_APOPTOSIS	0.00369604355655	0.007313447888492
KEGG_NATURAL_KILLER_CELL_MEDIATED_CYTOTOXICITY	0.003823656749688	0.007419182559321
KEGG_INSULIN_SIGNALING_PATHWAY	0.003869143592764	0.007419182559321
KEGG_PATHWAYS_IN_CANCER	0.003842081554952	0.007419182559321
KEGG_RNA_POLYMERASE	0.003989690301631	0.007420823961033
KEGG_ECM_RECEPTOR_INTERACTION	0.00398913322187	0.007420823961033
KEGG_COMPLEMENT_AND_COAGULATION_CASCADES	0.003985271023046	0.007420823961033
KEGG_GLYCOSAMINOGLYCAN_BIOSYNTHESIS_HEPARAN_SULFATE	0.004200994461532	0.007736484849949
KEGG_FRUCTOSE_AND_MANNOSE_METABOLISM	0.004310920307625	0.007855669995307
KEGG_TGF_BETA_SIGNALING_PATHWAY	0.004350182846864	0.007855669995307
KEGG_DRUG_METABOLISM_CYTOCHROME_P450	0.004830117509207	0.008638479391467
KEGG_PROGESTERONE_MEDIATED_OOCYTE_MATURATION	0.005035802778389	0.008852453026038
KEGG_BLADDER_CANCER	0.005044946348172	0.008852453026038
KEGG_BETA_ALANINE_METABOLISM	0.005310008015253	0.009230481222776
KEGG_ETHER_LIPID_METABOLISM	0.005489682019406	0.009454452366754
KEGG_CHRONIC_MYELOID_LEUKEMIA	0.005681948361965	0.009695801791976
KEGG_DNA_REPLICATION	0.005767948525158	0.009753076597085
KEGG_TERPENOID_BACKBONE_BIOSYNTHESIS	0.005880223388537	0.009853347299711
KEGG_GALACTOSE_METABOLISM	0.006807370346479	0.011305097182545
KEGG_NEUROACTIVE_LIGAND_RECEPTOR_INTERACTION	0.006984931135732	0.011497320276514
KEGG_CYSTEINE_AND_METHIONINE_METABOLISM	0.007082216259728	0.011555194950083
KEGG_SYSTEMIC_LUPUS_ERYTHEMATOSUS	0.007465202839719	0.012074154158154
KEGG_PRIMARY_BILE_ACID_BIOSYNTHESIS	0.008535048015066	0.013455592432208
KEGG_TAURINE_AND_HYPOTAURINE_METABOLISM	0.008626113237349	0.013455592432208
KEGG_O_GLYCAN_BIOSYNTHESIS	0.00844065827457	0.013455592432208
KEGG_CELL_CYCLE	0.008585315273592	0.013455592432208
KEGG_LEUKOCYTE_TRANSENDOTHELIAL_MIGRATION	0.008681027375618	0.013455592432208
KEGG_BASAL_CELL_CARCINOMA	0.008820522800928	0.013558820173328
KEGG_ADIPOCYTOKINE_SIGNALING_PATHWAY	0.009817028025649	0.014966944366974
KEGG_FC_EPSILON_RI_SIGNALING_PATHWAY	0.010223375465881	0.015459738509381
KEGG_ENDOCYTOSIS	0.010824028289788	0.016236042434683
KEGG_FOCAL_ADHESION	0.011039979796821	0.01642748993767
KEGG_NON_HOMOLOGOUS_END_JOINING	0.011555746210659	0.016903104057498
KEGG_PEROXISOME	0.011632243652472	0.016903104057498
KEGG_T_CELL_RECEPTOR_SIGNALING_PATHWAY	0.011516776672957	0.016903104057498
KEGG_BIOSYNTHESIS_OF_UNSATURATED_FATTY_ACIDS	0.012360059472537	0.017821481099938
KEGG_MTOR_SIGNALING_PATHWAY	0.012822178732055	0.018345578801248
KEGG_PORPHYRIN_AND_CHLOROPHYLL_METABOLISM	0.017313979355349	0.024213535038307
KEGG_MISMATCH_REPAIR	0.017215416238898	0.024213535038307
KEGG_RENIN_ANGIOTENSIN_SYSTEM	0.017251661217724	0.024213535038307
KEGG_CITRATE_CYCLE_TCA_CYCLE	0.019358686257399	0.026871012267733
KEGG_PROTEASOME	0.019989983245684	0.027541754694054
KEGG_TOLL_LIKE_RECEPTOR_SIGNALING_PATHWAY	0.021538165492313	0.029456608688016
KEGG_INOSITOL_PHOSPHATE_METABOLISM	0.022154847783547	0.030078844436057
KEGG_SELENOAMINO_ACID_METABOLISM	0.022465428806759	0.030279491000415
KEGG_PANCREATIC_CANCER	0.023828707634832	0.031885896547329
KEGG_GAP_JUNCTION	0.024275732355269	0.032023306511207
KEGG_RENAL_CELL_CARCINOMA	0.024221189266337	0.032023306511207
KEGG_DRUG_METABOLISM_OTHER_ENZYMES	0.026267999517662	0.034407379649896
KEGG_GLYCEROPHOSPHOLIPID_METABOLISM	0.027229117848276	0.035416894543911
KEGG_PROXIMAL_TUBULE_BICARBONATE_RECLAMATION	0.028231788193275	0.036466059749647
KEGG_OTHER_GLYCAN_DEGRADATION	0.031425591093034	0.040173907599227
KEGG_FC_GAMMA_R_MEDIATED_PHAGOCYTOSIS	0.031534357577888	0.040173907599227
KEGG_STEROID_HORMONE_BIOSYNTHESIS	0.035160922456338	0.044489330454959
KEGG_ASTHMA	0.037264688395484	0.04683264892946
KEGG_STARCH_AND_SUCROSE_METABOLISM	0.037909379736883	0.047323118329263
KEGG_PPAR_SIGNALING_PATHWAY	0.041254023300356	0.050637705844599
KEGG_B_CELL_RECEPTOR_SIGNALING_PATHWAY	0.041381351012791	0.050637705844599
KEGG_OLFACTORY_TRANSDUCTION	0.041036751521962	0.050637705844599
KEGG_ALDOSTERONE_REGULATED_SODIUM_REABSORPTION	0.045549950931829	0.05537445015242
KEGG_SMALL_CELL_LUNG_CANCER	0.046804756634287	0.056530420350502
KEGG_OXIDATIVE_PHOSPHORYLATION	0.052078798197588	0.062494557837106
KEGG_P53_SIGNALING_PATHWAY	0.055154529897244	0.065761170262098
KEGG_ACUTE_MYELOID_LEUKEMIA	0.055681380947928	0.065966476791813
KEGG_AMINO_SUGAR_AND_NUCLEOTIDE_SUGAR_METABOLISM	0.060540745710485	0.071269485456647
KEGG_PENTOSE_AND_GLUCURONATE_INTERCONVERSIONS	0.062329252711865	0.072660498146489
KEGG_TIGHT_JUNCTION	0.06250365431956	0.072660498146489
KEGG_PHOSPHATIDYLINOSITOL_SIGNALING_SYSTEM	0.065675203292843	0.075873216226515
KEGG_PHENYLALANINE_METABOLISM	0.066856537636622	0.076761209879085
KEGG_ASCORBATE_AND_ALDARATE_METABOLISM	0.067677073100248	0.07722659875243
KEGG_ARACHIDONIC_ACID_METABOLISM	0.074095998341754	0.08403570543638
KEGG_NUCLEOTIDE_EXCISION_REPAIR	0.078336301154761	0.088012247778951
KEGG_DORSO_VENTRAL_AXIS_FORMATION	0.078548565222075	0.088012247778951
KEGG_NON_SMALL_CELL_LUNG_CANCER	0.083240626132894	0.092711116531247
KEGG_ERBB_SIGNALING_PATHWAY	0.09750075803325	0.107947267822527
KEGG_FOLATE_BIOSYNTHESIS	0.101664561546865	0.111891174246845
KEGG_HISTIDINE_METABOLISM	0.119965847156156	0.131256750417911
KEGG_PROSTATE_CANCER	0.143437464649957	0.156019698391182
KEGG_CYTOKINE_CYTOKINE_RECEPTOR_INTERACTION	0.147693455637374	0.159052209164578
KEGG_CIRCADIAN_RHYTHM_MAMMAL	0.14793565691114	0.159052209164578
KEGG_ALPHA_LINOLENIC_ACID_METABOLISM	0.148899685755074	0.159168629600252
KEGG_EPITHELIAL_CELL_SIGNALING_IN_HELICOBACTER_PYLORI_INFECTION	0.153615420692237	0.163271247135749
KEGG_MELANOMA	0.159959836322506	0.169048463386285
KEGG_GLUTATHIONE_METABOLISM	0.162059659348933	0.170299981010743
KEGG_ENDOMETRIAL_CANCER	0.175717459401565	0.183614873307253
KEGG_GLYOXYLATE_AND_DICARBOXYLATE_METABOLISM	0.181323260559254	0.188414114324141
KEGG_SNARE_INTERACTIONS_IN_VESICULAR_TRANSPORT	0.20664714016717	0.213535378172742
KEGG_JAK_STAT_SIGNALING_PATHWAY	0.218135180117249	0.224161013822146
KEGG_GLYCOSAMINOGLYCAN_BIOSYNTHESIS_KERATAN_SULFATE	0.238915120861677	0.244166002638857
KEGG_NICOTINATE_AND_NICOTINAMIDE_METABOLISM	0.261251339080141	0.26553414791752
KEGG_GLIOMA	0.412784617915676	0.417271407240847
KEGG_SULFUR_METABOLISM	0.688849906664888	0.692573419673887
KEGG_STEROID_BIOSYNTHESIS	0.737737201998333	0.737737201998333

[truncated: 24 more sheets: HNSC, KICH, KIRC, KIRP, LAML, LGG, LIHC, LUAD, LUSC, MESO, OV, PAAD, PCPG, PRAD, READ, SARC, SKCM, STAD, TGCT, THCA …]
