# Supplementary material for: Mutated axon guidance gene PLXNB2 sustains growth and invasiveness of stem cells isolated from cancers of unknown primary
Source: EMBO Mol Med. 2023 Feb 1;15(3):e16104. doi: 10.15252/emmm.202216104 (PMC9994481; doi:10.15252/emmm.202216104)
Supplement: Supplementary file 6 — Source Data for Figure 4 [file EMMM-15-e16104-s010.zip › Fig._4B_raw_data_graph.xlsx]

## Sheet: Cellular area (um2)
	WT	WT+Sema4C	G842C	R531P	R820H	L828F	R843Q	Y852C	P1058S
median	3744.34	1151.84	1823.26		2665.78		2842.62
average	3746.66	1483	2253.21	4809.3	3019.7	3636.37	3149.11	3790.38	3239.82
stdev	1579.94	939.261	1651.85	2311.24	1826.5	1795.02	1989.96	1874.31	1536.79
95% conf.	308		283	827	346	415	453	379	355
collapsed	0.118812	0.782609	0.580153	0.0666667	0.345794	0.125	0.324324	0.224138	0.180556
	601.654	473.671	387.043	1184.5	397.193	493.969	411.71	580.018	869.009
	795.315	504.086	433.664	1700.95	456.699	977.609	504.544	1036.79	1113.21
	877.634	545.426	474.582	2001.75	522.242	1167.35	555.191	1051.91	1144.33
	1093.06	551.379	505.329	2238.78	580.397	1196.75	571.502	1347.26	1211.7
	1397.35	668.505	546.96	2403.87	719.595	1516.37	651.906	1380.61	1286.92
	1422.53	679.655	594.864	2494.48	735.915	1734.99	653.344	1405.64	1311.25
	1427.37	903.954	707.099	2621.23	879.033	1747.24	806.043	1622.23	1509.48
	1508.98	1025.8	714.874	2766.69	958.781	1769.69	817.73	1759.24	1531.88
	1639.36	1090.16	719.28	2965.65	1027.14	1836.82	1078.16	1768.08	1603.39
	1648.09	1131.04	732.813	3483.52	1087.01	2076.62	1165.65	1781.04	1632.3
	1815.89	1133.32	739.511	3588.69	1112.86	2157.16	1355.94	1806.34	1715.38
	1816.53	1151.84	786.23	3681.28	1129.21	2213.56	1370.07	1908.3	1785.7
	2017.99	1237.35	789.382	3714.96	1147.4	2281.75	1391.73	1947.05	1991.45
	2094.62	1590.94	802.161	3794.21	1192.21	2295.23	1435.65	2031.77	2049.86
	2142.52	1686.02	809.554	4169.72	1212.77	2349.57	1450.55	2190.06	2070.43
	2251.13	1726.29	837.927	4325.06	1293.85	2354.81	1455.48	2306.97	2082.62
	2254.09	1809.42	856.008	4917.64	1311.29	2389.52	1510.74	2575.76	2190.12
	2319.94	1931.29	856.15	4951.66	1330.81	2400.52	1703.51	2620.93	2213.21
	2339.68	2169.37	859.23	5176.69	1420.11	2411	1712.41	2716.69	2225.78
	2360.28	2251.07	903.151	6208.84	1563.9	2474.01	1744.21	2803.2	2226.49
	2408.57	2359.17	920.387	6323.04	1617.8	2519.51	1854.45	2862.71	2238.84
	2422.5	3118.73	950.492	6770.51	1634.05	2533.56	1859.06	3072.56	2316.08
	2452.23	4370.43	959.452	6849.67	1637.94	2562.69	1967.5	3113.77	2357.61
	2491.48		964.06	6945.46	1663.13	2647.04	1996.84	3149.34	2385.03
	2498.91		967.081	7132.79	1669.14	2668.28	2030.23	3151.58	2385.14
	2523.1		987.89	7669.43	1680.89	2694.99	2127.97	3176.56	2452.04
	2564.11		988.314	8292.98	1683.94	2698.12	2168.83	3384.37	2481.73
	2590.12		1005.22	8431.23	1722.53	2721.96	2255.5	3581.64	2484.81
	2684.26		1009.07	8574.44	1818.34	2752.5	2271.13	3633.53	2574.17
	2697.63		1048.73	8899.31	1849.7	2854.06	2281.06	3641.99	2651.83
	2744.24		1063.64		1891.63	2883.6	2389.07	3655.15	2688.02
	2775.79		1065.76		1896.58	2903.79	2427.74	3752.64	2703.27
	2796.36		1093.86		1899.81	2924.8	2584.32	3866.07	2736.23
	2808.18		1116.07		1904.08	3008.8	2632.83	3970.97	2749.65
	2850.37		1120.47		1924.94	3022.33	2703.01	4225.5	2804.79
	2909.34		1224.6		1969.94	3061.96	2769.93	4318.92	2910.91
	2998.15		1257.8		1975.74	3273.12	2823.47	4500.17	2996.79
	3026.83		1261.91		2009.24	3327.64	2861.76	4620.4	2999.74
	3051.68		1273		2042.96	3332.27	2965.57	4637.59	3080.01
	3113.34		1281.39		2095.85	3341.62	2983.24	4716.6	3155.8
	3159.74		1282.93		2115.27	3388.1	2993.13	4789	3180.84
	3272.62		1286.14		2142.57	3441.12	3006.67	4908.68	3255.5
	3293.92		1291.89		2143.23	3470.88	3065.15	4985.39	3296.64
	3343.58		1338.17		2148.54	3610.85	3089.21	5069.23	3513.04
	3402.78		1353.12		2235.98	3622.73	3230.21	5152.3	3518.99
	3435.31		1361.98		2272.52	3624.76	3313.48	5167.27	3584.23
	3517.25		1370.47		2288.51	3643.06	3525.38	5286.43	3613.33
	3558.57		1372.97		2346.94	3929.11	3557.66	5535.94	3633.89
	3605.57		1384.25		2430.52	3973.93	3643.75	5672.84	3642.47
	3700.49		1394.23		2436.23	4035.22	3696.84	5696.36	3699.4
	3744.34		1399.1		2458.35	4208.73	3698.59	5738.48	3741.09
	3769.09		1464.91		2573.61	4220.85	3769.5	5875.53	3751.13
	3775.91		1520.02		2579.05	4227.91	3788.67	6233.22	3788.13
	3798.82		1550.83		2627.16	4333.86	3823.65	6557.86	3894.01
	3805.95		1584.94		2704.41	4851.06	3977.84	7684.47	4139.73
	3814.83		1601.84		2738.32	4856.6	4270.55	7789.58	4184.87
	3917.18		1618.14		2767.37	4877.98	4288.55	7885.09	4258.04
	4034.85		1672.34		2804.3	4943.51	4416.03	8142.59	4446.67
	4101.06		1681.3		2805.41	5014.03	4447.62		4487.42
	4139.35		1709		2819.62	5071.15	4457.91		4528.21
	4163.95		1715.15		2868.84	5577.64	4557.09		4660.64
	4170.08		1718.43		2879.83	5581	4649.89		4666.57
	4240.03		1749.85		2897.42	6229.59	4650.32		4718.89
	4244.95		1757.37		2940.48	6442.62	4650.74		4739.65
	4248.13		1782.89		3026.8	6839.07	4894.72		4966.67
	4335.59		1823.26		3115.05	6849.81	4897.29		5329.08
	4336.03		1847.92		3118.29	6881.14	5804.61		5507.82
	4490.75		1847.92		3144.45	7289.74	6445.28		6186.83
	4537.26		1874.95		3292.58	7346.93	7034.77		6820.02
	4572.02		1894.21		3301.83	7549.82	7657.95		6988.25
	4660.95		1965.71		3374.82	7636.41	7776.69		7709.66
	4677.63		1967.47		3376.95	8672.51	7819.91		7898.19
	4693.56		1970.96		3390.81		8846.78
	4704.77		2028.73		3423.71		8987.77
	4764.55		2049.33		3447.41
	4829.85		2059.2		3511.19
	4893.06		2070.66		3654.06
	4895.53		2085.16		3677.07
	5039.75		2101.41		3718.75
	5063.39		2130.46		3803.25
	5072.47		2266.88		3885.68
	5209.46		2272.93		3915.82
	5211.51		2287.99		3945.97
	5255.45		2320.04		4028.11
	5259.26		2351.88		4139.69
	5277.72		2382.9		4160.14
	5311.82		2414.96		4191.54
	5396.65		2434.01		4266.92
	5500.96		2449.07		4273.41
	5591.64		2449.89		4363.44
	5868.08		2472.42		4370.43
	5890.43		2480.86		4486.95
	5908.76		2524.24		4676.85
	6118.99		2534.93		4941.24
	6146.16		2565.57		5001.5
	6315.52		2599.2		5271.52
	6500.34		2629.38		5355.02
	6506.86		2638.18		5761.7
	6979.86		2728.51		6120.3
	7265.51		2731.45		6183.37
	8841.3		2755.83		6477.58
			2822.06		7229.02
			2829.96		7363.88
			2848.43		7433.77
			2877.12		7527.56
			2903.54		7782.73
			2964.32		8339.82
			2992.42		8565.07
			3183.35
			3342.13
			3367.59
			3373.34
			3498.38
			3863.7
			4033.12
			4068.92
			4263
			4512.33
			4680.83
			4709.54
			4873.51
			5076.9
			5243.91
			5843.2
			6278.04
			6757.83
			6879.91
			7375.4
			7647.51
			7713.07
			8761.68
