# Supplementary material for: Mutated axon guidance gene PLXNB2 sustains growth and invasiveness of stem cells isolated from cancers of unknown primary
Source: EMBO Mol Med. 2023 Feb 1;15(3):e16104. doi: 10.15252/emmm.202216104 (PMC9994481; doi:10.15252/emmm.202216104)
Supplement: Supplementary file 7 — Source Data for Figure 5 [file EMMM-15-e16104-s005.zip › Fig._5_raw_data_graphs.xlsx]

## Sheet: Fig. 5A AS43
	Hours	AS43 shScramble				AS43 shPlxnB2
	0	1	1	1	1	1	1	1	1
	24	1.64	1.81	1.48	1.97	1.23	1.44	1.48	1.19
	48	1.8	1.91	2.19	2.91	1.29	1.51	1.66	1.48
	72	2.45	2.09	3.34	3.2	1.41	1.65	2.08	1.73
	96	3.3	2.82	4.75	4.01	1.63	1.96	2.7	2.12
														Relative cell Viability
Biological replicate n. 1		AS43 shScramble					AS43 shPlxnB2								AS43 shScramble					AS43 shPlxnB2
	Hours	0	24	48	72	96	0	24	48	72	96		Hours	0	24	48	72	96	0	24	48	72	96
		6562	9140	8823	14446	18643	10264	13114	14053	15107	17525			1.16502	1.62273	1.56644	2.56476	3.3099	1.00024	1.27798	1.36949	1.4722	1.70784
		6086	9782	11549	14934	18244	8398	12556	13455	16513	19156			1.08051	1.73671	2.05042	2.6514	3.23906	0.818399	1.2236	1.31121	1.60922	1.86678
		4802	9890	9698	12894	18893	10452	12276	13155	12426	14415			0.852552	1.75588	1.72179	2.28921	3.35428	1.01856	1.19632	1.28198	1.21093	1.40477
		5080	9636	9346	13704	18193	11932	11398	12214	13738	15937			0.901909	1.71079	1.6593	2.43302	3.23	1.16279	1.11075	1.19027	1.33879	1.55309
			8636	11961	12878	18873		13786	14773	15384	17847				1.53324	2.12357	2.28637	3.35073		1.34347	1.43965	1.4992	1.73922
			8258	9438	13898	18665			11893	13438	15589				1.46613	1.67563	2.46747	3.3138			1.15899	1.30956	1.51917
	Average	5632.5					10261.5						Average	1	1.63758	1.79953	2.44871	3.29963	1	1.23042	1.29193	1.40665	1.63181
														Relative cell Viability
Biological replicate n. 2		AS43 shScramble					AS43 shPlxnB2								AS43 shScramble					AS43 shPlxnB2
	Hours	0	24	48	72	96	0	24	48	72	96		Hours	0	24	48	72	96	0	24	48	72	96
		7022	10689	11243	12058	17766	8619	15035	15793	20532	23470			1.15091	1.75194	1.84274	1.97632	2.91186	0.727081	1.26832	1.33226	1.73204	1.97988
		6750	11797	12408	13959	16467	14015	15170	15935	20670	24824			1.10633	1.93354	2.03368	2.28789	2.69896	1.18228	1.27971	1.34424	1.74368	2.0941
		5148	10244	10774	13050	17844	11693	17322	18196	17752	23114			0.843762	1.679	1.76587	2.13891	2.92465	0.986397	1.46125	1.53498	1.49752	1.94985
		5485	10420	10959	12946	17050	13090	18803	19751	19269	22868			0.898996	1.70785	1.79619	2.12186	2.79451	1.10425	1.58618	1.66615	1.62549	1.9291
			11468	12062	13489	17459		19809	20808	20300	22480				1.87961	1.97697	2.21086	2.86154		1.67105	1.75532	1.71247	1.89637
			11756	12365	11183	16762		16098	16910	19183	22941				1.92682	2.02663	1.8329	2.74731		1.35799	1.42649	1.61824	1.93526
	Average	6101.25					11854.2						Average	1	1.81313	1.90701	2.09479	2.82314	1	1.43742	1.50991	1.65491	1.96409
														Relative cell Viability
Biological replicate n. 3		AS43 shScramble					AS43 shPlxnB2								AS43 shScramble					AS43 shPlxnB2
	Hours	0	24	48	72	96	0	24	48	72	96		Hours	0	24	48	72	96	0	24	48	72	96
		2736	3450	5834	8834	15467	1028	1770	2879	3279	3594			0.994367	1.25386	2.1203	3.21061	5.6213	0.69179	1.19112	1.93742	2.20659	2.41857
		2838	4130	5312	10312	11430	1208	2263	2361	3061	4335			1.03144	1.501	1.93058	3.74777	4.1541	0.812921	1.52288	1.58883	2.05989	2.91723
		2888	3596	6900	6900	17768	1946	3082	1629	3029	3978			1.04961	1.30692	2.50772	2.50772	6.45757	1.30956	2.07402	1.09623	2.03836	2.67699
		2544	4530	5758	8758	12144	1762	2233	2790	2790	4228			0.924587	1.64637	2.09268	3.18299	4.41359	1.18573	1.50269	1.87752	1.87752	2.84522
			3794	5527	9527	11268		1762	2832	3032	3601				1.37888	2.00872	3.46248	4.09522		1.18573	1.90579	2.04038	2.42328
			4888	6820	10820	10290		2074	2354	3354	4294				1.77649	2.47865	3.9324	3.73978		1.39569	1.58412	2.25707	2.88964
	Average	2751.5					1486						Average	1	1.47725	2.18978	3.34066	4.74693	1	1.47869	1.66498	2.07997	2.69515
														Relative cell Viability
Biological replicate n. 4		AS43 shScramble					AS43 shPlxnB2								AS43 shScramble					AS43 shPlxnB2
	Hours	0	24	48	72	96	0	24	48	72	96		Hours	0	24	48	72	96	0	24	48	72	96
		3875	6860	10870	10870	11036	1744	1258	1864	2964	3096			1.14021	2.01854	3.19847	3.19847	3.24731	1.12118	0.808743	1.19833	1.9055	1.99036
		3569	6984			12401	1410	1422	1886	2086	3886			1.05017	2.05502			3.64896	0.906461	0.914176	1.21247	1.34105	2.49823
		3056		9887	10900	14186	1530	2572	2384	2384	3036			0.89922		2.90922	3.2073	4.17419	0.983607	1.65349	1.53263	1.53263	1.95178
		3094	6830	10780	10780	15236	1538	1848	2564	2564	3004			0.910402	2.00971	3.17199	3.17199	4.48315	0.98875	1.18804	1.64834	1.64834	1.93121
			6604	9852	13852	16806		2128	3300	3300	3212				1.94321	2.89893	4.07592	4.94512		1.36805	2.1215	2.1215	2.06493
			6132	8049	8049	12022		1910	1838	2838	3542				1.80433	2.3684	2.3684	3.53744		1.2279	1.18161	1.82449	2.27708
	Average	3398.5					1555.5						Average	1	1.96616	2.9094	3.20441	4.00603	1	1.1934	1.48248	1.72892	2.11893

## Sheet: Fig. 5A AS901
	Hours	AS901 shScramble			AS901 shPlxnB2
	0	1	1	1	1	1	1
	24	0.99	1.13	1.54	1.03	1.28	1.07
	48	2.74	2.33	2.93	2.39	2.1	2.05
	72	4.71	4.79	3.84	4.62	4.12	3.54
	96	6.98	6.5	6.88	6.25	6.38	5.38
														Relative cell Viability
Biological replicate n. 1		AS901 shScramble					AS901 shPlxnB2								AS901 shScramble					AS901 shPlxnB2
	Hours	0	24	48	72	96	0	24	48	72	96		Hours	0	24	48	72	96	0	24	48	72	96
		6272	7568	18127	34894	45378	4634	4843	12198	27977	31444			0.916289	1.10562	2.64821	5.09774	6.62936	0.906229	0.947101	2.38545	5.4712	6.14921
		5966	5702	16857	38141	45031	5186	5972	8322	29430	31389			0.871585	0.833017	2.46267	5.5721	6.57867	1.01418	1.16789	1.62746	5.75535	6.13846
		7464	6418	19421	36674	51098	5232	5466	9282	23132	29782			1.09043	0.937619	2.83725	5.35778	7.46501	1.02317	1.06894	1.8152	4.52371	5.82419
		7678	6890	17049	32148	47245	5402	5218	12104	17781	32503			1.12169	1.00657	2.49072	4.69657	6.90212	1.05642	1.02044	2.36707	3.47727	6.35631
			7186	20402	26420	43761		5094	15311	17930	32765				1.04982	2.98057	3.85975	6.39313		0.996187	2.99423	3.5064	6.40755
			6878	20778	25179	54070		4978	16225	25561	33733				1.00482	3.0355	3.67845	7.8992		0.973502	3.17297	4.99873	6.59685
	Average	6845					5113.5						Average	1	0.989579	2.74249	4.7104	6.97792	1	1.02901	2.39373	4.62211	6.24543
														Relative cell Viability
Biological replicate n. 2		AS901 shScramble					AS901 shPlxnB2								AS901 shScramble					AS901 shPlxnB2
	Hours	0	24	48	72	96	0	24	48	72	96		Hours	0	24	48	72	96	0	24	48	72	96
		23738	27389	54316	109846	158319	18688	20326	45158	74436	117219			0.973807	1.12358	2.22821	4.50623	6.49474	1.04168	1.13298	2.51713	4.14911	6.53386
		20836	27746	59059	126013	155011	17387	27101	47110	74638	118669			0.854758	1.13823	2.42278	5.16945	6.35903	0.969162	1.51063	2.62594	4.16037	6.61468
		26087	27546	67406	113260	140422	15737	22374	35526	69333	120694			1.07017	1.13002	2.7652	4.64628	5.76055	0.87719	1.24714	1.98024	3.86466	6.72755
		26845	27820	66065	126538	168766	19949	23778	31278	75734	113230			1.10127	1.14126	2.71019	5.19098	6.92331	1.11197	1.3254	1.74345	4.22146	6.31151
			27032	46616	103385	160509		21006	38773	75546	109785				1.10894	1.91233	4.24117	6.58458		1.17089	2.16123	4.21098	6.11948
			27554	46796	122252	167487		23698	29250	73388	106877				1.13035	1.91972	5.01516	6.87084		1.32094	1.63041	4.09069	5.95739
	Average	24376.5					17940.2						Average	1	1.12873	2.32641	4.79488	6.49884	1	1.28466	2.10973	4.11621	6.37741
														Relative cell Viability
Biological replicate n. 3		AS901 shScramble					AS901 shPlxnB2								AS901 shScramble					AS901 shPlxnB2
	Hours	0	24	48	72	96	0	24	48	72	96		Hours	0	24	48	72	96	0	24	48	72	96
		10060	23426	31066	49787	77064	10376	12640	18059	34153	51681			0.731583	1.70359	2.25918	3.62061	5.60425	0.915839	1.11567	1.59398	3.01452	4.56163
		17884	23990	34530	57621	102052	11128	12154	29642	42997	60028			1.30056	1.7446	2.51109	4.19031	7.42142	0.982215	1.07277	2.61636	3.79514	5.29838
		14560	15905	33549	51357	91388	12968	18090	25438	44399	51208			1.05883	1.15664	2.43975	3.73478	6.64592	1.14462	1.59672	2.24529	3.91888	4.51988
		12500	18127	41335	52325	90836	10846	5810	11849	22974	81681			0.909025	1.31823	3.00596	3.80518	6.60577	0.957324	0.512821	1.04585	2.0278	7.20959
			22424	46936	53923	105261		13930	32922	57083	64067				1.63072	3.41328	3.92139	7.65479		1.22953	2.90587	5.03844	5.65488
			22888	54412	51618	100822		10294	21588	38802	57236				1.66446	3.95695	3.75376	7.33198		0.908601	1.90547	3.42486	5.05194
	Average	13751					11329.5						Average	1	1.53637	2.93104	3.83767	6.87735	1	1.07269	2.05214	3.53661	5.38272

## Sheet: Fig. 5A AS906
	Hours	AS906 shScramble			AS906 shPlxnB2
	0	1	1	1	1	1	1
	24	2.18	2.26	2.36	1.98	1.43	1.88
	48	2.95	2.88	2.91	2.25	2.86	2.31
	72	3.7	4.4	3.4	3.48	3.37	2.93
	96	5.13	5.05	4.93	4.3	4.8	4.5
														Relative cell Viability
Biological replicate n. 1		AS906 shScramble					AS906 shPlxnB2								AS906 shScramble					AS906 shPlxnB2
	Hours	0	24	48	72	96	0	24	48	72	96		Hours	0	24	48	72	96	0	24	48	72	96
		43483	94873	128400	143776	239614	90254	171031	221474	313277	319327			1.00511	2.19299	2.96796	3.32338	5.53867	1.0292	1.95033	2.52556	3.57242	3.64141
		42730	97491	128945	158575	231685	98132	191941	165036	273359	384819			0.987703	2.2535	2.98056	3.66546	5.35539	1.11904	2.18878	1.88197	3.11722	4.38824
		42819	97200	131552	178043	228623	77208	176116	176116	322581	372460			0.98976	2.24678	3.04082	4.11546	5.28461	0.880433	2.00832	2.00832	3.67852	4.24731
		44879	90535	130736	142022	213367	86377	167998	213778	307722	423308			1.03738	2.09271	3.02196	3.28283	4.93197	0.984991	1.91575	2.43779	3.50907	4.82715
		42399	96598	119111	176938	208491	86495	165344	208486	302861	384722			0.980052	2.23286	2.75325	4.08992	4.81926	0.986336	1.88548	2.37745	3.45364	4.38714
			88008		161205	210443		168823		309233					2.0343		3.72625	4.86438		1.92515		3.52631
	Average	43262					87693.2						Average	1	2.17552	2.95291	3.70055	5.13238	1	1.97897	2.24622	3.4762	4.29825
														Relative cell Viability
Biological replicate n. 2		AS906 shScramble					AS906 shPlxnB2								AS906 shScramble					AS906 shPlxnB2
	Hours	0	24	48	72	96	0	24	48	72	96		Hours	0	24	48	72	96	0	24	48	72	96
		18100	38760	47913	82005	83688	5327	6738	17695	16465	28753			1.00018	2.14183	2.64761	4.5315	4.6245	1.02092	1.29134	3.39125	3.15552	5.51052
		17080	42860	46306	82909	100066	4843	6472	17380	17702	22310			0.94382	2.36839	2.55881	4.58145	5.52953	0.928163	1.24036	3.33088	3.3926	4.27572
		19000	36760	57608	79711	94086	5427	7490	15997	16169	24166			1.04992	2.03131	3.18335	4.40473	5.19908	1.04009	1.43546	3.06583	3.0988	4.63142
		17680	33660	51577	80558	88923	5308	7014	15143	18174	25102			0.976976	1.86001	2.85008	4.45154	4.91378	1.01728	1.34424	2.90216	3.48305	4.81081
		19680	44600	51175	75235	92594	5283	7602	10928	18330	26420			1.08749	2.46454	2.82787	4.1574	5.11663	1.01249	1.45693	2.09436	3.51295	5.0634
		17040	48420	58421	77610	89427	5119	9520	12510	18709	23424			0.94161	2.67563	3.22827	4.28864	4.94163	0.981059	1.82451	2.39755	3.58559	4.48922
	Average	18096.7					5217.83						Average	1	2.25695	2.88267	4.40254	5.05419	1	1.43214	2.86367	3.37142	4.79685
														Relative cell Viability
Biological replicate n. 3		AS906 shScramble					AS906 shPlxnB2								AS906 shScramble					AS906 shPlxnB2
	Hours	0	24	48	72	96	0	24	48	72	96		Hours	0	24	48	72	96	0	24	48	72	96
		20400	47840	61005	62005	91873	7994	14804	16465	20465	32027			1.00503	2.35688	3.00547	3.05473	4.52621	1.00305	1.85754	2.06596	2.56786	4.01861
		19510	44600	59909	69909	112381	7398	15506	18709	20702	37097			0.961178	2.19726	2.95147	3.44413	5.53656	0.92827	1.94563	2.34753	2.5976	4.65477
		20210	50660	59711	70711	110286	8484	18568	20169	27691	35041			0.995665	2.49581	2.94172	3.48364	5.43334	1.06454	2.32983	2.53072	3.47455	4.3968
		20520	47080	60558	70558	95027	7493	12652	20174	26074	37005			1.01094	2.31944	2.98345	3.47611	4.68159	0.94019	1.58752	2.53135	3.27166	4.64323
		20850	44720	55235	75235	95364	7948	11296	16169	20330	35215			1.02719	2.20317	2.7212	3.70652	4.6982	0.997281	1.41737	2.02882	2.55092	4.41863
			52560	57610	65610	95891	8501	16895	18709	24652	38772				2.58942	2.83821	3.23234	4.72416	1.06667	2.11991	2.34753	3.09323	4.86495
	Average	20298					7969.67						Average	1	2.36033	2.90692	3.39958	4.93334	1	1.8763	2.30865	2.92597	4.4995

## Sheet: Fig. 5A AS67
	Hours	AS67 shScramble			AS67 shPlxnB2
	0	1	1	1	1	1	1
	24	1.59	1.79	1.58	1.75	1.85	1.7
	48	1.58	2.51	1.98	2.02	2.91	2.3
	72	2.26	2.66	2.32	2.88	2.95	2.32
	96	3.17	4.8	4.02	5.45	4.74	3.29
														Relative cell Viability
Biological replicate n. 1		AS67 shScramble					AS67 shPlxnB2								AS67 shScramble					AS67 shPlxnB2
	Hours	0	24	48	72	96	0	24	48	72	96		Hours	0	24	48	72	96	0	24	48	72	96
		21920	31478	39143	48725	79271	26781	42783	44950	72792	149293			0.859114	1.23372	1.53414	1.90969	3.10688	1.05685	1.68834	1.77385	2.87257	5.89152
		29956	50414	38943	51199	75984	29628	45418	63021	73927	132125			1.17407	1.97588	1.5263	2.00665	2.97805	1.1692	1.79232	2.48698	2.91736	5.21402
		21970	31829	44703	49188	68527	27733	43411	46482	71099	127659			0.861073	1.24748	1.75205	1.92783	2.68579	1.09442	1.71312	1.83431	2.80576	5.03778
		25197	45198	43603	65849	94925	20926	44894	52429	73160	144961			0.98755	1.77145	1.70894	2.58083	3.72041	0.825798	1.77164	2.06899	2.8871	5.72056
		25209	49062	35366	79411	94372	24044	47643	40352	77654	134971			0.98802	1.92289	1.3861	3.11237	3.69874	0.948843	1.88013	1.5924	3.06444	5.32633
		28836	35794	40010	50984	71719	22930	42595	59653	69456	139156			1.13017	1.40288	1.56812	1.99822	2.81089	0.904882	1.68092	2.35407	2.74093	5.49148
	Average	25514.7					25340.3						Average	1	1.59238	1.57927	2.25593	3.16679	1	1.75441	2.01844	2.88136	5.44695
														Relative cell Viability
Biological replicate n. 2		AS67 shScramble					AS67 shPlxnB2								AS67 shScramble					AS67 shPlxnB2
	Hours	0	24	48	72	96	0	24	48	72	96		Hours	0	24	48	72	96	0	24	48	72	96
		37038	58333	81633	81587	154941	15411	24661	43407	61739	73993			1.07276	1.68954	2.36439	2.36306	4.48766	0.808043	1.29305	2.27595	3.23715	3.87967
		37272	62341	83713	78274	185978	14018	30372	63316	53432	91924			1.07953	1.80562	2.42464	2.2671	5.38661	0.735004	1.59249	3.31984	2.80159	4.81984
		34499	61881	95867	108206	157536	22738	36914	63199	58479	105521			0.999218	1.7923	2.77666	3.13404	4.56282	1.19222	1.93551	3.31371	3.06622	5.53277
		32267	58475	82902	89846	151652	22820	40982	52689	54394	85244			0.934571	1.69365	2.40115	2.60227	4.3924	1.19652	2.1488	2.76264	2.85203	4.46959
		33751	68949	86581	89584	183129	20516	37202	61476	57798	85546			0.977553	1.99702	2.5077	2.59468	5.30409	1.07571	1.95061	3.22336	3.03052	4.48542
		32329	61080	90114	103687	160440	18929	42098	48831	51469	100738			0.936367	1.7691	2.61003	3.00316	4.64693	0.992502	2.20732	2.56035	2.69867	5.28198
	Average	34526					19072						Average	1	1.79121	2.5141	2.66072	4.79675	1	1.85463	2.90931	2.9477	4.74488
														Relative cell Viability
Biological replicate n. 3		AS67 shScramble					AS67 shPlxnB2								AS67 shScramble					AS67 shPlxnB2
	Hours	0	24	48	72	96	0	24	48	72	96		Hours	0	24	48	72	96	0	24	48	72	96
		33573	49740	64378	74143	130086	21030	35484	46888	48807	66914			0.961224	1.4241	1.8432	2.12278	3.72448	0.976368	1.64743	2.17689	2.26598	3.10664
		35374	57236	66257	90294	139419	20520	35010	61657	52431	79721			1.01279	1.63872	1.897	2.5852	3.99169	0.95269	1.62542	2.86257	2.43424	3.70124
		33089	53642	68529	79669	153722	20556	43605	47763	50090	72812			0.947367	1.53582	1.96205	2.28099	4.40119	0.954362	2.02447	2.21751	2.32555	3.38047
		35510	58180	76547	85792	142517	21660	36488	47491	49804	70829			1.01668	1.66574	2.19161	2.4563	4.08039	1.00562	1.69404	2.20488	2.31227	3.28841
		36302	57192	71831	80044	139034	22746	36726	45860	51671	59315			1.03936	1.63746	2.05658	2.29173	3.98066	1.05604	1.70509	2.12916	2.39895	2.75384
		35716	54510	67598	75364	138543	22722	31787	47029	47229	75526			1.02258	1.56067	1.93539	2.15774	3.96661	1.05492	1.47579	2.18343	2.19272	3.50648
	Average	34927.3					21539						Average	1	1.57708	1.98097	2.31579	4.02417	1	1.69537	2.29574	2.32162	3.28951

## Sheet: Fig. 5B
		Counter	Dose	Tested	Response	Group					Counter	Dose	Tested	Response	Group
	Biological replicate n. 1	1	1	30	17	AS901_shScramble				Biological replicate n. 1	1	1	30	4	AS906_shScramble
		2	5	18	17	AS901_shScramble					2	5	18	11	AS906_shScramble
		3	10	12	12	AS901_shScramble					3	10	12	9	AS906_shScramble
		4	1	30	10	AS901_shPlxnB2					4	1	30	5	AS906_shPlxnB2
		5	5	18	14	AS901_shPlxnB2					5	5	18	17	AS906_shPlxnB2
		6	10	12	12	AS901_shPlxnB2					6	10	12	11	AS906_shPlxnB2
	Biological replicate n. 2	7	1	30	5	AS901_shScramble				Biological replicate n. 2	7	1	30	5	AS906_shScramble
		8	5	18	10	AS901_shScramble					8	5	18	14	AS906_shScramble
		9	10	12	10	AS901_shScramble					9	10	12	11	AS906_shScramble
		10	1	30	9	AS901_shPlxnB2					10	1	30	3	AS906_shPlxnB2
		11	5	18	13	AS901_shPlxnB2					11	5	18	14	AS906_shPlxnB2
		12	10	12	11	AS901_shPlxnB2					12	10	12	10	AS906_shPlxnB2
	Biological replicate n. 3	13	1	30	9	AS901_shScramble				Biological replicate n. 3	13	1	30	5	AS906_shScramble
		14	5	18	14	AS901_shScramble					14	5	18	12	AS906_shScramble
		15	10	12	11	AS901_shScramble					15	10	12	10	AS906_shScramble
		16	1	30	10	AS901_shPlxnB2					16	1	30	3	AS906_shPlxnB2
		17	5	18	9	AS901_shPlxnB2					17	5	18	10	AS906_shPlxnB2
		18	10	12	8	AS901_shPlxnB2					18	10	12	7	AS906_shPlxnB2
			Group	Lower	Estimate	Upper						Group	Lower	Estimate	Upper
			AS901_shPlxnB2	5.52	4.51	3.70						AS906_shPlxnB2	7.04	5.68	4.6
			AS901_shScramble	4.53	3.73	3.08						AS906_shScramble	6.89	5.56	4.51
			Chisq	DF	P.value							Chisq	DF	P.value
			1.92	1	0.165							0.0181	1	0.893
		Counter	Dose	Tested	Response	Group					Counter	Dose	Tested	Response	Group
	Biological replicate n. 1	1	1	30	6	AS43_shScramble				Biological replicate n. 1	1	1	30	13	AS67_shScramble
		2	5	18	14	AS43_shScramble					2	5	18	13	AS67_shScramble
		3	10	12	12	AS43_shScramble					3	10	12	9	AS67_shScramble
		4	1	30	6	AS43_shPlxnB2					4	1	30	9	AS67_shPlxnB2
		5	5	18	9	AS43_shPlxnB2					5	5	18	14	AS67_shPlxnB2
		6	10	12	10	AS43_shPlxnB2					6	10	12	7	AS67_shPlxnB2
	Biological replicate n. 2	7	1	30	12	AS43_shScramble				Biological replicate n. 2	7	1	30	9	AS67_shScramble
		8	5	18	14	AS43_shScramble					8	5	18	17	AS67_shScramble
		9	10	12	10	AS43_shScramble					9	10	12	11	AS67_shScramble
		10	1	30	6	AS43_shPlxnB2					10	1	30	10	AS67_shPlxnB2
		11	5	18	8	AS43_shPlxnB2					11	5	18	18	AS67_shPlxnB2
		12	10	12	6	AS43_shPlxnB2					12	10	12	8	AS67_shPlxnB2
	Biological replicate n. 3	1	1	30	14	AS43_shScramble				Biological replicate n. 3	1	1	30	11	AS67_shScramble
		2	5	18	13	AS43_shScramble					2	5	18	17	AS67_shScramble
		3	10	12	9	AS43_shScramble					3	10	12	10	AS67_shScramble
		4	1	30	6	AS43_shPlxnB2					4	1	30	11	AS67_shPlxnB2
		5	5	18	10	AS43_shPlxnB2					5	5	18	15	AS67_shPlxnB2
		6	10	12	7	AS43_shPlxnB2					6	10	12	8	AS67_shPlxnB2
			Group	Lower	Estimate	Upper						Group	Lower	Estimate	Upper
			AS43_shPlxnB2	9.88	7.79	6.17						AS43_shPlxnB2	5.61	4.57	3.75
			AS43_shScramble	4.80	3.94	3.25						AS43_shScramble	4.33	3.56	2.95
			Chisq	DF	P.value							Chisq	DF	P.value
			21.1	1	4.3e-06							3.55	1	0.597

## Sheet: Fig. 5C
	Days	ADX 43 shScramble								ADX 43 shPlxnB2
		Mouse 1	Mouse 2	Mouse 3	Mouse 4	Mouse 5	Mouse 6	Mouse 7	Mouse 8	Mouse 1	Mouse 2	Mouse 3	Mouse 4	Mouse 5	Mouse 6	Mouse 7	Mouse 8
	22	14	19	33	19	14	42	33	14	6	0	14	6	14	14	19	6
	29	42	33	42	33	33	78	65	33	19	4	19	19	19	19	33	14
	37	178	65	168	150	91	333	204	85	50	42	78	50	78	19	50	33
	42	266	112	255	204	150	463	300	229	91	91	112	104	117	33	112	85
	49	520	168	399	300	255	572	572	333	104	112	178	150	168	65	131	112
	53	692	229	466	421	322	572	624	463	130	131	178	168	168	112	150	131
	56	900	322	559	463	332	692	755	624	463	157	196	190	187	168	300	204

## Sheet: Fig. 5D
		Days	ADX 901 shScramble								ADX 901 shPlxnB2
			Mouse 1	Mouse 2	Mouse 3	Mouse 4	Mouse 5	Mouse 6	Mouse 7	Mouse 8	Mouse 1	Mouse 2	Mouse 3	Mouse 4	Mouse 5	Mouse 6	Mouse 7	Mouse 8
		10	6	4	6	4	4	6	4	6	4	6	6	14	4	8	6	6
		16	23	19	42	23	42	42	28	42	23	75	42	50	42	78	30	65
		21	117	58	187	78	178	91	229	131	117	280	112	91	67	131	78	112
		24	255	117	357	160	300	229	421	229	306	306	117	229	117	255	366	204
		29	676	399	765	505	624	755	755	624	932	421	505	572	399	943	898	421
