# Supplementary material for: Mutated axon guidance gene PLXNB2 sustains growth and invasiveness of stem cells isolated from cancers of unknown primary
Source: EMBO Mol Med. 2023 Feb 1;15(3):e16104. doi: 10.15252/emmm.202216104 (PMC9994481; doi:10.15252/emmm.202216104)
Supplement: Supplementary file 8 — Source Data for Figure 6 [file EMMM-15-e16104-s001.zip]

Archive with 1 entries (1 files):
- Fig._6_raw_data_graphs.xlsx
