# Supplementary material for: Mutated axon guidance gene PLXNB2 sustains growth and invasiveness of stem cells isolated from cancers of unknown primary
Source: EMBO Mol Med. 2023 Feb 1;15(3):e16104. doi: 10.15252/emmm.202216104 (PMC9994481; doi:10.15252/emmm.202216104)
Supplement: Supplementary file 8 — Source Data for Figure 6 [file EMMM-15-e16104-s001.zip › Fig._6_raw_data_graphs.xlsx]

## Sheet: Fig. 6A
	Hours	AS901 CTRL			AS901 PlxnB2 WT			AS901 PlxnB2-G842C
	0	1	1	1	1	1	1	1	1	1
	24	1.3	1.39	1.16	1.55	2.19	1.85	2.35	2.85	2.56
	48	1.68	2.18	2.08	2.58	3.1	2.45	3.46	3.7	3.89
	72	2.7	3.47	2.87	3.49	4.07	3.89	5.35	4.63	4.89
	96	4.52	4.77	4.36	5	5.51	5.04	6.27	6.01	6.94
																			Relative cell Viability
Biological replicate n. 1		AS901 CTRL					AS901 PlxnB2 WT					AS901 PlxnB2-G842C								AS901 CTRL					AS901 PlxnB2 WT					AS901 PlxnB2-G842C
	Hours	0	24	48	72	96	0	24	48	72	96	0	24	48	72	96			Hours	0	24	48	72	96	0	24	48	72	96	0	24	48	72	96
		1888	1672	2882	5104	9030	144583	195092	347049	452431	693832	63155	114376	184697	243144	328332				0.869512	0.770034	1.3273	2.35063	4.15874	1.03283	1.39365	2.47916	3.23196	4.95641	1.26506	2.29107	3.69967	4.87043	6.57683
		2004	3390	4520	6044	10188	136303	197217	384971	523263	735865	40050	101225	188576	258166	322442				0.922935	1.56125	2.08167	2.78354	4.69205	0.973686	1.40883	2.75005	3.73795	5.25668	0.802243	2.02764	3.77737	5.17134	6.45885
		2660	2882	3248	6268	10014	139122	240266	366864	412324	670263	64006	166880	141024	291370	315154				1.22505	1.3273	1.49586	2.88671	4.61191	0.993823	1.71635	2.62071	2.94545	4.78805	1.28211	3.34278	2.82486	5.83645	6.31286
		1638	3192	3098	3720	10604	149829	296468	370126	496696	738012	43221	108998	177109	258197	286393				0.754375	1.47006	1.42677	1.71323	4.88364	1.07031	2.11783	2.64401	3.54817	5.27202	0.865762	2.18334	3.54768	5.17196	5.73675
		2490	2108	3448	8604	9346	141860	185047	373171	455167	701699	45408	102724	161594	291731	286481				1.14676	0.970832	1.58796	3.96254	4.30427	1.01338	1.32189	2.66576	3.2515	5.01261	0.90957	2.05767	3.2369	5.84368	5.73851
		2348	3638	4702	5484	9660	128223	184586	325480	588188	662908	43695	109582	183298	259250	339547				1.08136	1.67547	2.16549	2.52564	4.44888	0.915966	1.3186	2.32508	4.20174	4.73551	0.875257	2.19504	3.67165	5.19305	6.80148
	Average	2171.33					139987					49922.5							Average	1	1.29582	1.68084	2.70372	4.51658	1	1.54619	2.58079	3.48613	5.00355	1	2.34959	3.45969	5.34782	6.27088
																			Relative cell Viability
Biological replicate n. 2		AS901 CTRL					AS901 PlxnB2 WT					AS901 PlxnB2-G842C								AS901 CTRL					AS901 PlxnB2 WT					AS901 PlxnB2-G842C
	Hours	0	24	48	72	96	0	24	48	72	96	0	24	48	72	96			Hours	0	24	48	72	96	0	24	48	72	96	0	24	48	72	96
		2372	2016	2028	5670	6510	49554	128752	126938	186838	243397	31268	91054	114456	135169	181672				1.4315	1.21666	1.2239	3.42185	3.92879	1.06589	2.76942	2.7304	4.01883	5.23539	1.03144	3.0036	3.77556	4.45882	5.99281
		1856	2396	2780	5660	7948	39939	128188	147954	184662	214016	62899	72886	102914	130354	189628				1.1201	1.44599	1.67773	3.41581	4.79662	0.859076	2.75728	3.18245	3.97202	4.60342	2.07485	2.40429	3.39482	4.29998	6.25525
		1462	2108	3822	5582	7619	51901	89563	123605	183651	251442	12302	74008	111265	139268	183229				0.882317	1.27218	2.30658	3.36874	4.59807	1.11637	1.92647	2.65871	3.95028	5.40844	0.405806	2.4413	3.6703	4.59403	6.04417
		2160	2404	4120	5708	8326	53028	111450	129972	188147	244208	44605	93801	110595	145656	157684				1.30356	1.45081	2.48642	3.44478	5.02474	1.14062	2.39726	2.79566	4.04698	5.25284	1.47138	3.09421	3.64819	4.80475	5.20152
		1342	2470	5372	5944	7558	36008	65203	155951	206174	299886	10188	97509	113778	144247	190453				0.809897	1.49065	3.242	3.58721	4.56126	0.774521	1.4025	3.35446	4.43474	6.45046	0.336071	3.21653	3.75319	4.75827	6.28247
		750	2474	3536	5920	9427	48514	88219	179512	185932	283836	20628	90011	120298	147842	191132				0.452625	1.49306	2.13398	3.57272	5.6892	1.04352	1.89756	3.86125	3.99934	6.10523	0.680455	2.96919	3.96827	4.87686	6.30487
	Average	1657					46490.7					30315							Average	1	1.39489	2.17843	3.46852	4.76645	1	2.19175	3.09715	4.07037	5.5093	1	2.85485	3.70172	4.63212	6.01351
																			Relative cell Viability
Biological replicate n. 3		AS901 CTRL					AS901 PlxnB2 WT					AS901 PlxnB2-G842C								AS901 CTRL					AS901 PlxnB2 WT					AS901 PlxnB2-G842C
	Hours	0	24	48	72	96	0	24	48	72	96	0	24	48	72	96			Hours	0	24	48	72	96	0	24	48	72	96	0	24	48	72	96
		4324	4706	7338	11362	16149	4088	7308	10604	13699	20692	4632	11478	18562	23584	30988				1.24098	1.35062	2.106	3.26088	4.63475	0.985139	1.76111	2.55539	3.30123	4.98642	1.04012	2.5774	4.16811	5.29581	6.95838
		3230	3834	5906	10050	14819	4592	8940	9352	18139	20317	4658	13610	18634	22914	29943				0.927007	1.10035	1.69502	2.88434	4.25304	1.10659	2.15439	2.25367	4.37119	4.89606	1.04596	3.05614	4.18428	5.14536	6.72373
		2830	3804	5040	8940	13833	3846	8936	10082	16857	20165	4826	15094	13701	20210	30930				0.812207	1.09174	1.44647	2.56577	3.97006	0.926821	2.15343	2.42959	4.06225	4.85943	1.08368	3.38937	3.07657	4.53817	6.94536
		3994	2658	6668	11122	14876	4164	6344	10436	18509	21738	4256	9384	16056	19625	31652				1.14627	0.762843	1.91371	3.192	4.2694	1.00345	1.5288	2.5149	4.46036	5.23849	0.955689	2.10719	3.60539	4.40681	7.10749
		3206	5160	9618	8926	16280	4462	7322	10200	16957	20885	4478	10222	20598	22374	30953				0.920119	1.48091	2.76036	2.56175	4.67234	1.07527	1.76448	2.45803	4.08635	5.03293	1.00554	2.29536	4.6253	5.0241	6.95052
		3322		8863	9506		3746	7230	10256	12648	21805	3870	8560	16438	22069					0.953411		2.54367	2.72821		0.902723	1.74231	2.47152	3.04796	5.25464	0.869012	1.92216	3.69117	4.95561
	Average	3484.33					4149.67					4453.33							Average	1	1.15729	2.07754	2.86549	4.35992	1	1.85075	2.44718	3.88822	5.04466	1	2.55793	3.8918	4.89431	6.9371

## Sheet: Fig. 6B
		Days	ADX901 CTRL								ADX901 PlxnB2 WT								AS901 PlxnB2-G842C
			Mouse 1	Mouse 2	Mouse 3	Mouse 4	Mouse 5	Mouse 6	Mouse 7	Mouse 8	Mouse 1	Mouse 2	Mouse 3	Mouse 4	Mouse 5	Mouse 6	Mouse 7	Mouse 8	Mouse 1	Mouse 2	Mouse 3	Mouse 4	Mouse 5	Mouse 6	Mouse 7	Mouse 8
		12	19	42	33	4	14	14	16	8	23	29	16	19	32	4	4	22	33	50	8	28	53	65	14	42
		17	42	78	91	42	78	91	131	168	117	130	78	131	131	33	50	78	204	131	78	91	168	131	131	150
		21	91	209	255	168	178	255	229	306	206	306	150	234	255	143	117	204	463	399	168	168	300	300	366	421
		25	168	379	399	366	204	505	333	399	306	548	255	300	505	264	255	572	676	676	421	676	421	602	572	505
		28	280	505	548	563	333	505	379	548	433	728	399	463	881	382	366	624	881	1300	548	818	692	787	817	894
		32	548	899	1198	1198	624	881	899	1048	728	898	676	624	1406	676	520	1230	1989	2340	1318	1631	1273	1406	1318	1427
