# Supplementary material for: Mutated axon guidance gene PLXNB2 sustains growth and invasiveness of stem cells isolated from cancers of unknown primary
Source: EMBO Mol Med. 2023 Feb 1;15(3):e16104. doi: 10.15252/emmm.202216104 (PMC9994481; doi:10.15252/emmm.202216104)
Supplement: Supplementary file 9 — Source Data for Figure 7 [file EMMM-15-e16104-s006.zip › Fig._7_raw_data_graphs.xlsx]

## Sheet: Fig. 7B
EXP. 1
	%AREA
MCF-7_PLVX	3.8496
MCF-7_B2WT	12.5632
MCF-7_B2MUT	18.1448
EXP. 2
	%AREA
MCF-7 PLVX	8.3818
MCF-7 B2WT	11.1496							AVE		STDEV
MCF-7 B2MUT	14.1568		mock	3.8496	8.3818	5.898	6.9	6.25735	1	1.90199	0.303832
			PlxnB2-WT	12.5632	11.1496	12.994	11.2	11.9767	1.91402	0.942733	0.150596
EXP. 3			PlxnB2-MUT	18.1448	14.1568	15.361	21.1	17.1906	2.74727	3.09544	0.49448
	%AREA
MCF-7 PLVX	5.898
MCF-7 B2WT	12.994
MCF-7 B2MUT	15.361
EXP. 4
	%AREA
MCF-7 PLVX	6895
MCF-7 B2WT	11182
MCF-7 B2MUT	21119

## Sheet: Fig. 7C
	mock						B2-WT						B2-G842C
	T0	T72	Wound closure (%)	Average			T0	T72	Wound closure (%)	Average			T0	T72	Wound closure (%)	Average
TEST 1	855882	816875	0.0455752			TEST 1	797979	759442	0.0482933			TEST 1	824753	684556	0.169987
	894650	852746	0.0468384				848177	779980	0.0804042				888701	753512	0.15212
	762136	694597	0.088618	0.0603439			847255	767675	0.0939269	0.0742081			886861	730178	0.176671	0.166259
TEST 2	929738	822738	0.115086			TEST 2	836493	757446	0.0944981			TEST 2	800060	697701	0.127939
	856638	813422	0.0504484				790758	768067	0.0286953				898967	782824	0.129196
	923677	909864	0.0149544	0.060163			717925	622117	0.133451	0.0855482			784008	632747	0.192933	0.150023
TEST 3	944296	937904	0.00676906			TEST 3	926893	837704	0.0962236			TEST 3	796335	616263	0.226126
	867922	827549	0.0465169				858507	793237	0.0760273				885417	707908	0.200481
	835416	837443	-0.00242634				909656	815850	0.103122				888719	744231	0.16258
	768916	750441	0.0240273	0.0187217			818616	712256	0.129927	0.101325			874043	751535	0.140162	0.182337

## Sheet: Fig. 7E
EXP.1		%AREA	average	n-fold	Ave n-fold
AS906 ctrl		2.102	2.539	0.827885	1
AS906 ctrl		2.976		1.17212
AS906B2WT		20.322	18.1355	8.00394	7.14277
AS906B2WT		15.949		6.28161
AS906B2MUT		34.275	33.566	13.4994	13.2202
AS906B2MUT		32.857		12.9409									Average	STDV
									AS906 ctrl	1	1	1	1	0
									AS906B2WT	7.14277	4.4396	3.68311	5.08849	1.81882
EXP.2		%AREA	average	n-fold	Ave n-fold				AS906B2MUT	13.2202	9.78532	11.8342	11.6132	1.72806
AS906 ctrl		2.653	2.7855	0.952432	1
AS906 ctrl		2.918		1.04757
AS906B2WT		12.276	12.3665	4.40711	4.4396
AS906B2WT		12.457		4.47209
AS906B2MUT		23.764	27.257	8.53132	9.78532
AS906B2MUT		30.75		11.0393
EXP.3		%AREA	n-fold
AS906 ctrl		3.143	1
AS906B2WT		11.576	3.68311
AS906B2MUT		37.195	11.8342
