# Supplementary material for: Mutated axon guidance gene PLXNB2 sustains growth and invasiveness of stem cells isolated from cancers of unknown primary
Source: EMBO Mol Med. 2023 Feb 1;15(3):e16104. doi: 10.15252/emmm.202216104 (PMC9994481; doi:10.15252/emmm.202216104)
Supplement: Supplementary file 11 — Source Data for Figure 9 [file EMMM-15-e16104-s009.zip › Fig._9_raw_data_graphs.xlsx]

## Sheet: Fig. 9A
	AS43
	exp #1	exp #2	exp #3
	64.5621	60.4952	69.3211
	65.3361	57.9809	65.923
	65.6212	61.5619	63.8546
	56.3747	59.581	58.8314	average	SD
average	62.9735	59.9048	64.4825	62.4536	2.33275
SD	4.42188	1.51665	4.39003
	AS901
	exp #1	exp #2	exp #3
	86.6733	85.979	95.3345
	87.7921	84.3461	85.5066
	75.3357	84.7857	83.4453
	78.8414	86.4186	79.9117	average	SD
average	82.1606	85.3823	86.0495	84.5308	2.07958
SD	6.04637	0.976332	6.60709
	AS906
	exp #1	exp #2	exp #3
	85.5417	96.8685	110.156
	97.6208	102.272	102.058
	101.281	93.9703	101.5
	98.7921	97.7527	95.9009	average	SD
average	95.8089	97.7158	102.404	98.6428	3.39368
SD	7.0129	3.44027	5.86838
	AS67
	exp #1	exp #2	exp #3
	104.507	91.2083	85.7872
	118.789	114.036	94.1772
	104.782	109.24	114.036
	124.542	91.2845		average	SD
average	113.155	101.442	98.0002	104.199	7.94477
SD	10.1046	11.9348	14.5073

## Sheet: Fig. 9B
	AS43 NT								AS43+cetuximab
	exp. #1				exp. #2				exp. #1				exp. #2
day0	100	100	100	100	100	100	100	100	100	100	100	100	100	100	100	100
day6	206.353	248.561	237.965	250.183	257.748	248.247	288.223	299.424	132.231	134.798	153.771	136.159	125.413	138.305	136.312	133.438
day10	282.593	325.589	339.101	287.86	332.8	263.213	336.674	317.268	146.952	123.914	133.471	133.386	143.802	145.735	153.409	136.787
day14	309.711	296.913	241.839	329.356	355.527	318.315	343.182	325.065	170.248	101.047	154.7	124.071	122.934	119.048	128.822	142.805

## Sheet: Fig. 9C
			Counter	Dose	Tested	Response	Group					Counter	Dose	Tested	Response	Group
		Test 1	1	1	30	13	AS43				Test 1	1	1	30	4	AS906
			2	5	18	13	AS43					2	5	18	13	AS906
			3	10	12	9	AS43					3	10	12	8	AS906
			4	1	30	4	AS43_Cetuximamb					4	1	30	4	AS906_Cetuximamb
			5	5	18	5	AS43_Cetuximamb					5	5	18	17	AS906_Cetuximamb
			6	10	12	3	AS43_Cetuximamb					6	10	12	11	AS906_Cetuximamb
		Test 2	7	1	30	7	AS43				Test 2	7	1	30	2	AS906
			8	5	18	11	AS43					8	5	18	15	AS906
			9	10	12	5	AS43					9	10	12	10	AS906
			10	1	30	3	AS43_Cetuximamb					10	1	30	4	AS906_Cetuximamb
			11	5	18	3	AS43_Cetuximamb					11	5	18	15	AS906_Cetuximamb
			12	10	12	3	AS43_Cetuximamb					12	10	12	6	AS906_Cetuximamb
		Test 3	13	1	30	11	AS43
			14	5	18	15	AS43						Group	Lower	Estimate	Upper
			15	10	12	7	AS43						AS906	7.7	5.9	4.55
			16	1	30	6	AS43_Cetuximamb						AS906_cetuximamb	6.78	5.24	4.08
			17	5	18	9	AS43_Cetuximamb						Chisq	DF	P.value
			18	10	12	3	AS43_Cetuximamb						0.408	1	0.523
				Group	Lower	Estimate	Upper
				AS43	6.79	5.49	4.46
				AS43_cetuximamb	22.48	16.38	11.97
				Chisq	DF	P.value
				39	1	4.19e-10
			Counter	Dose	Tested	Response	Group					Counter	Dose	Tested	Response	Group
		Test 1	1	1	30	10	AS901				Test 1	1	1	30	7	AS67
			2	5	18	10	AS901					2	5	18	14	AS67
			3	10	12	12	AS901					3	10	12	9	AS67
			4	1	30	18	AS901_Cetuximamb					4	1	30	7	AS67_Cetuximamb
			5	5	18	11	AS901_Cetuximamb					5	5	18	12	AS67_Cetuximamb
			6	10	12	11	AS901_Cetuximamb					6	10	12	8	AS67_Cetuximamb
		Test 2	7	1	30	14	AS901				Test 2	7	1	30	11	AS67
			8	5	18	14	AS901					8	5	18	17	AS67
			9	10	12	12	AS901					9	10	12	10	AS67
			10	1	30	12	AS901_Cetuximamb					10	1	30	8	AS67_Cetuximamb
			11	5	18	13	AS901_Cetuximamb					11	5	18	18	AS67_Cetuximamb
			12	10	12	7	AS901_Cetuximamb					12	10	12	10	AS67_Cetuximamb
											Test 3	13	1	30	7	AS67
				Group	Lower	Estimate	Upper					14	5	18	16	AS67
				AS901	4.44	3.5	2.79					15	10	12	10	AS67
				AS901_cetuximamb	5.37	4.2	3.31					16	1	30	6	AS67_Cetuximamb
				Chisq	DF	P.value						17	5	18	13	AS67_Cetuximamb
				1.27	1	0.26						18	10	12	9	AS67_Cetuximamb
													Group	Lower	Estimate	Upper
													AS67	4.95	4.06	3.35
													AS67_cetuximamb	6.04	4.91	4.01
													Chisq	DF	P.value
													1.85	1	0.174

## Sheet: Fig. 9D
			Exp#1			Exp#2			Exp#3
			%area	n-fold		%area	n-fold		mean	n-fold			exp#1	exp#2	exp#3	mean	stdev
1	mock		0.4393	1		3.35	1		1.8715	1			1	1	1	1	0
2	B2-WT		2.689	6.1211		26.567	7.93045		12.4675	6.66177			6.1211	7.93045	6.66177	6.90444	0.928763
3	B2-G842C		7.693	17.512		39.235	11.7119		25.3785	13.5605			17.512	11.7119	13.5605	14.2615	2.96286
4	mock+cetuximab		0.327	0.744366		1.338	0.399403		1.75	0.935079			0.744366	0.399403	0.935079	0.692949	0.271514
5	B2-WT+cetuximab		2.957	6.73116		16.483	4.9203		13.4125	7.16671			6.73116	4.9203	7.16671	6.27272	1.19131
6	B2-G842C+cetuximab		2.721	6.19394		16.157	4.82299		15.1635	8.10232			6.19394	4.82299	8.10232	6.37308	1.64699
